# Supplementary material for: Comprehensive analysis of multi-tissue transcriptome data and the genome-wide investigation of GRAS family in Phyllostachys edulis
Source: Sci Rep. 2016 Jun 21;6:27640. doi: 10.1038/srep27640 (PMC4914925; doi:10.1038/srep27640)
Supplement: Supplementary Dataset 1 [file srep27640-s2.xls]

## Sheet: Table S5
	Supplementary Table S5. The list of differentially expressed genes among five tissues
	Gene	Sample 1	Sample 2	Log2(FC)	q-value
	PH01000019G1400	LF	SH	-7.62298	0.0108413
	PH01003625G0030	LF	SH	-9.94114	0.000346496
	PH01000290G0020	LF	SH	-9.27153	0.0385358
	PH01000323G0160	LF	SH	-8.81375	0.00110114
	PH01002035G0310	LF	SH	-6.55444	0.00478963
	PH01000389G0860	LF	SH	-6.51133	0.0151064
	PH01000445G0430	LF	SH	-4.46599	0.0378352
	PH01000379G0790	LF	SH	4.7707	0.0270411
	PH01000101G1030	LF	SH	-6.63931	0.0213537
	PH01000367G0470	LF	SH	-5.43697	0.0176345
	PH01001283G0360	LF	SH	-5.62434	0.00693709
	PH01000631G0240	LF	SH	-8.79255	0.000359069
	PH01001038G0230	LF	SH	-5.59671	0.0168046
	PH01001730G0080	LF	SH	-4.87485	0.0487897
	PH01001102G0470	LF	SH	5.03976	0.0467135
	PH01000002G4180	LF	SH	-12.473	0.000249256
	PH01000932G0720	LF	SH	-5.23677	0.0376093
	PH01002264G0360	LF	SH	-7.35216	0.0465019
	PH01000905G0160	LF	SH	9.04872	0.00101207
	PH01001287G0150	LF	SH	-4.71967	0.0371708
	PH01003136G0020	LF	SH	-7.61542	0.0081132
	PH01006611G0020	LF	SH	-5.40937	0.00994743
	PH01000192G0490	LF	SH	-7.2839	0.00391763
	PH01000230G0210	LF	SH	-5.05508	0.034984
	PH01000411G0830	LF	SH	-7.96279	0.00271481
	PH01000782G0330	LF	SH	-9.88518	0.000137725
	PH01003309G0170	LF	SH	-5.18347	0.0133139
	PH01000644G0030	LF	SH	-9.86043	0.000217877
	PH01000524G0300	LF	SH	-6.93685	0.00198214
	PH01001834G0290	LF	SH	-6.18822	0.0139742
	PH01002035G0070	LF	SH	-5.31922	0.0471642
	PH01002619G0230	LF	SH	-6.04493	0.0387759
	PH01001044G0220	LF	SH	-6.16924	0.0387011
	PH01001444G0130	LF	SH	-6.93703	0.0251538
	PH01000004G0130	LF	SH	-9.85287	0.000795208
	PH01000246G1260	LF	SH	-5.46112	0.0287096
	PH01000293G0420	LF	SH	-8.45378	0.000669817
	PH01000331G0860	LF	SH	-5.90295	0.0133797
	PH01000482G0210	LF	SH	-4.85296	0.0469797
	PH01000760G0440	LF	SH	-5.16695	0.0133192
	PH01000815G0680	LF	SH	-5.40355	0.0341938
	PH01000822G0360	LF	SH	-5.43192	0.0190283
	PH01000877G0110	LF	SH	-6.26188	0.00557983
	PH01001626G0110	LF	SH	-4.94525	0.0236396
	PH01002002G0080	LF	SH	-4.96851	0.0268301
	PH01002417G0290	LF	SH	-4.66136	0.0296999
	PH01002810G0080	LF	SH	-4.95349	0.0276262
	PH01002995G0220	LF	SH	-4.72439	0.0220084
	PH01004654G0050	LF	SH	-5.537	0.0188324
	PH01005355G0010	LF	SH	-5.81826	0.00674632
	PH01005559G0080	LF	SH	-4.41404	0.0440454
	PH01000008G1530	LF	SH	-11.8514	8.32e-05
	PH01000120G1210	LF	SH	-6.95953	0.0386438
	PH01000184G0790	LF	SH	-7.25389	0.00457869
	PH01000198G0580	LF	SH	-6.06567	0.00424036
	PH01000198G1100	LF	SH	-4.72432	0.0210063
	PH01000242G0150	LF	SH	-6.10339	0.00361177
	PH01000653G0680	LF	SH	-6.21957	0.00212542
	PH01000848G0570	LF	SH	-4.85011	0.0312515
	PH01001205G0170	LF	SH	-5.45114	0.00877814
	PH01001378G0550	LF	SH	-9.39996	0.00133429
	PH01002452G0070	LF	SH	-6.29278	0.00285102
	PH01002466G0350	LF	SH	-5.73621	0.00666704
	PH01003036G0080	LF	SH	-7.63381	0.000776611
	PH01003298G0130	LF	SH	-7.73866	0.000773053
	PH01003394G0090	LF	SH	-7.08984	0.00344252
	PH01005133G0020	LF	SH	-6.29816	0.00364678
	PH01005293G0040	LF	SH	-4.96059	0.0154269
	PH01003159G0070	LF	SH	7.69781	0.00745089
	PH01000310G0500	LF	SH	-7.2261	0.00211958
	PH01001976G0140	LF	SH	-8.25478	0.0216316
	PH01000015G0220	LF	PN	4.94478	0.0233473
	PH01000543G0160	LF	PN	5.15721	0.0277857
	PH01000906G0020	LF	PN	7.3826	0.00130142
	PH01000943G0260	LF	PN	8.81639	0.000654207
	PH01172955G0010	LF	PN	5.59646	0.0167443
	PH01000028G1310	LF	SH	-5.32395	0.0433075
	PH01000438G0510	LF	SH	-8.40349	0.00147915
	PH01001109G0400	LF	PN	6.24831	0.0166122
	PH01003123G0140	LF	SH	-7.51285	0.00765025
	PH01000000G3800	LF	PN	4.72857	0.0339428
	PH01001378G0130	LF	SH	-5.1539	0.0473838
	PH01000098G0630	LF	PN	-5.10917	0.0166427
	PH01000228G0130	LF	PN	-7.43793	0.04105
	PH01000456G0330	LF	PN	-6.59957	0.0268492
	PH01000898G0600	LF	PN	-9.24787	0.00331558
	PH01000935G0040	LF	PN	-4.41338	0.0386283
	PH01001058G0290	LF	PN	-4.26194	0.0452568
	PH01001220G0250	LF	PN	-6.36002	0.0360359
	PH01001848G0370	LF	PN	-4.59514	0.0311767
	PH01001848G0380	LF	PN	-6.72565	0.000838724
	PH01001921G0180	LF	PN	-6.83178	0.0123796
	PH01002347G0080	LF	PN	-5.46987	0.0158361
	PH01002431G0280	LF	PN	-6.28326	0.00292641
	PH01003146G0040	LF	PN	-6.49068	0.00808533
	PH01004136G0040	LF	PN	-7.51061	0.0373667
	PH01007108G0040	LF	PN	-5.14659	0.0253978
	PH01008088G0020	LF	PN	-6.58353	0.0195545
	PH01008511G0020	LF	PN	-5.48339	0.0149182
	PH01151698G0010	LF	PN	-6.00019	0.00554767
	PH01000013G2090	LF	PN	5.65898	0.00676059
	PH01182972G0010	LF	PN	-5.98278	0.0108902
	PH01000068G1380	LF	PN	4.71714	0.036918
	PH01000129G0360	LF	PN	5.06212	0.0212463
	PH01000154G1240	LF	PN	6.67381	0.0030567
	PH01000259G1230	LF	PN	4.83535	0.0308773
	PH01000284G0720	LF	PN	6.45218	0.0162601
	PH01000457G0380	LF	PN	7.15746	0.00688861
	PH01000478G1050	LF	PN	6.35037	0.00468343
	PH01000569G0550	LF	PN	4.94068	0.024112
	PH01000606G0250	LF	PN	6.203	0.012129
	PH01000623G0320	LF	PN	6.18292	0.00894398
	PH01000639G0270	LF	PN	4.81967	0.0283267
	PH01000933G0130	LF	PN	6.66093	0.0448693
	PH01000970G0380	LF	PN	5.64489	0.0399962
	PH01001131G0040	LF	PN	9.80652	0.000211132
	PH01001182G0490	LF	PN	8.09362	0.0196379
	PH01001188G0490	LF	PN	10.1343	0.000475989
	PH01001726G0230	LF	PN	6.32299	0.00538356
	PH01001967G0220	LF	PN	5.02705	0.021352
	PH01002020G0360	LF	PN	5.80647	0.034666
	PH01002606G0040	LF	PN	7.81342	0.00141905
	PH01002642G0160	LF	PN	5.65487	0.00868308
	PH01002642G0170	LF	PN	4.93063	0.0227303
	PH01003475G0200	LF	PN	4.90575	0.0489747
	PH01004058G0090	LF	PN	7.00315	0.0017368
	PH01004446G0090	LF	PN	10.4921	0.000845523
	PH01004805G0060	LF	PN	7.30868	0.00689476
	PH01006055G0040	LF	PN	6.15654	0.00384058
	PH01037837G0010	LF	PN	11.0819	8.32e-05
	PH01154288G0010	LF	PN	10.6017	0.000161859
	PH01277935G0010	LF	PN	6.8525	0.00306842
	PH01000000G2800	LF	SH	-6.94289	0.0421573
	PH01000000G3550	LF	SH	-5.97308	0.0316262
	PH01000002G2860	LF	SH	-6.87808	0.0435827
	PH01000005G3460	LF	SH	-5.04394	0.0419144
	PH01000006G0210	LF	SH	7.23225	0.0156812
	PH01000009G2590	LF	SH	-10.0688	0.0395908
	PH01000012G1750	LF	SH	5.88779	0.0346011
	PH01000013G0420	LF	SH	-10.4774	0.0281595
	PH01000015G0190	LF	SH	-9.01514	0.000974412
	PH01000017G1840	LF	SH	-8.16842	0.0438417
	PH01000017G1990	LF	SH	-5.4245	0.0113311
	PH01000021G1460	LF	SH	-5.1086	0.0286136
	PH01000021G2170	LF	SH	-5.28937	0.0346117
	PH01000023G1300	LF	SH	-5.52297	0.0113854
	PH01000023G1620	LF	SH	-6.95717	0.00443795
	PH01000025G0600	LF	SH	-7.83404	0.0173623
	PH01000025G1810	LF	SH	-6.97691	0.0471424
	PH01000028G2330	LF	SH	-8.41935	0.0109293
	PH01000030G1340	LF	SH	-10.0716	0.00341907
	PH01000038G0510	LF	SH	-8.51893	0.00130191
	PH01000038G0590	LF	SH	-7.3111	0.0046718
	PH01000039G0450	LF	SH	-6.2362	0.0465401
	PH01000043G0030	LF	SH	-5.72237	0.0092058
	PH01000044G0760	LF	SH	-10.7207	0.0227682
	PH01000044G1470	LF	SH	-7.0797	0.0301544
	PH01000045G0230	LF	SH	-10.7354	0.0220201
	PH01000046G0840	LF	SH	-5.13137	0.0117891
	PH01000050G0890	LF	SH	7.98477	0.000910765
	PH01000052G1500	LF	SH	-5.54536	0.0306792
	PH01000053G1650	LF	SH	-7.67357	0.0299831
	PH01000057G1550	LF	SH	-5.55168	0.039464
	PH01000057G1930	LF	SH	-8.34223	0.00503951
	PH01000058G1180	LF	SH	-7.41009	0.0112703
	PH01000059G2110	LF	SH	-8.46421	0.000719228
	PH01000059G2150	LF	SH	6.47861	0.03295
	PH01000063G1300	LF	SH	-7.12629	0.0156468
	PH01000064G1730	LF	SH	-7.67985	0.0227095
	PH01000069G1630	LF	SH	-4.70214	0.0343804
	PH01000072G0880	LF	SH	-5.01645	0.0176136
	PH01000078G1660	LF	SH	-6.02902	0.0373602
	PH01000080G0680	LF	SH	-4.77543	0.0267175
	PH01000083G0580	LF	SH	-9.55786	0.000944408
	PH01000084G1170	LF	SH	-6.82571	0.00490405
	PH01000084G1440	LF	SH	-4.72354	0.0493592
	PH01000087G0080	LF	SH	-4.77969	0.039739
	PH01000092G0890	LF	SH	-5.81252	0.0363828
	PH01000098G0630	LF	SH	-5.79741	0.0090695
	PH01000101G1220	LF	SH	-7.31684	0.00962892
	PH01000113G1090	LF	SH	-4.90853	0.0285574
	PH01000115G0040	LF	SH	-10.3997	0.000567957
	PH01000115G0180	LF	SH	-6.63174	0.00782108
	PH01000120G1060	LF	SH	-6.63001	0.0446369
	PH01000124G0020	LF	SH	-12.7001	0.00321324
	PH01000131G0830	LF	SH	5.22653	0.0434327
	PH01000133G0340	LF	SH	-7.29533	0.0281985
	PH01000133G0880	LF	SH	-6.28107	0.024487
	PH01000135G0260	LF	SH	-5.39769	0.0379561
	PH01000138G0790	LF	SH	-7.44087	0.0328459
	PH01000144G0480	LF	SH	-8.73465	0.0198315
	PH01000144G1010	LF	SH	-8.09032	0.0272717
	PH01000144G1500	LF	SH	-7.29867	0.00298404
	PH01000152G1100	LF	SH	-7.07174	0.02886
	PH01000157G1170	LF	SH	-8.40578	0.0304941
	PH01000163G0150	LF	SH	11.4851	0.00379895
	PH01000165G0390	LF	SH	-6.0932	0.0446191
	PH01000165G0400	LF	SH	-9.13456	0.0123582
	PH01000171G0680	LF	SH	-8.24815	0.02229
	PH01000173G0010	LF	SH	-8.04918	0.0492231
	PH01000173G0700	LF	SH	-8.52183	0.0279846
	PH01000177G0180	LF	SH	-6.92882	0.0360327
	PH01000177G0610	LF	SH	-5.40059	0.0370197
	PH01000179G0630	LF	SH	-11.5466	0.000654207
	PH01000180G0300	LF	SH	-8.06659	0.0281147
	PH01000187G0670	LF	SH	-5.49636	0.0428581
	PH01000190G0460	LF	SH	8.29566	0.0150583
	PH01000212G0640	LF	SH	-8.07505	0.00694736
	PH01000213G1380	LF	SH	-9.85457	0.0473838
	PH01000233G0340	LF	SH	-5.12955	0.0285574
	PH01000239G0570	LF	SH	-7.20305	0.00272083
	PH01000243G0350	LF	SH	-6.85347	0.0157434
	PH01000251G0960	LF	SH	-5.71677	0.0458613
	PH01000254G0720	LF	SH	-5.77493	0.0495814
	PH01000260G1030	LF	SH	-6.52732	0.00608143
	PH01000262G1270	LF	SH	-5.94271	0.0125195
	PH01000268G0490	LF	SH	-9.17409	0.0119609
	PH01000272G0400	LF	SH	-5.70627	0.0193199
	PH01000288G1230	LF	SH	-8.21979	0.0220075
	PH01000293G0560	LF	SH	-6.91583	0.042964
	PH01000296G0390	LF	SH	-8.4081	0.0461868
	PH01000297G0550	LF	SH	-5.53053	0.0370994
	PH01000309G1140	LF	SH	-5.35002	0.0494515
	PH01000314G0230	LF	SH	-5.79206	0.0381264
	PH01000329G0930	LF	SH	-6.98115	0.0402958
	PH01000332G0830	LF	SH	-11.5919	0.00697387
	PH01000332G1220	LF	SH	-9.07115	0.00693168
	PH01000339G0950	LF	SH	-4.68391	0.043453
	PH01000349G0450	LF	SH	-9.46915	0.00379241
	PH01000349G0810	LF	SH	-9.96487	0.00188373
	PH01000350G0380	LF	SH	-7.88871	0.0327113
	PH01000360G0020	LF	SH	-11.7489	0.0193918
	PH01000360G1130	LF	SH	-8.45286	0.0269165
	PH01000362G0340	LF	SH	-6.16644	0.00566824
	PH01000362G0390	LF	SH	-8.13622	0.0447592
	PH01000367G0530	LF	SH	-9.99526	0.00705315
	PH01000373G0550	LF	SH	-4.52294	0.0419276
	PH01000374G0880	LF	SH	-7.06259	0.0228498
	PH01000379G0610	LF	SH	-6.05809	0.0355516
	PH01000392G0700	LF	SH	-6.44334	0.0258102
	PH01000392G0730	LF	SH	-9.58339	0.00326265
	PH01000392G1020	LF	SH	-7.87766	0.033083
	PH01000393G0510	LF	SH	-10.3727	0.00116315
	PH01000418G0010	LF	SH	-7.81946	0.0365666
	PH01000429G0990	LF	SH	-5.80705	0.024112
	PH01000439G0610	LF	SH	-7.56362	0.00260877
	PH01000445G0250	LF	SH	-5.53896	0.0287993
	PH01000445G0440	LF	SH	-7.57595	0.00910926
	PH01000460G0130	LF	SH	-4.90449	0.0446229
	PH01000466G0250	LF	SH	5.22146	0.0338445
	PH01000479G0320	LF	SH	-5.69576	0.0319997
	PH01000491G0330	LF	SH	-9.64415	0.000789294
	PH01000511G0920	LF	SH	4.48476	0.0400152
	PH01000525G0380	LF	SH	-6.30843	0.012575
	PH01000530G0160	LF	SH	7.62398	0.0381765
	PH01000533G0230	LF	SH	-8.5054	0.0274212
	PH01000535G0090	LF	SH	-5.51407	0.0384725
	PH01000536G0010	LF	SH	-5.54197	0.0115726
	PH01000537G0430	LF	SH	-9.6656	0.000835562
	PH01000538G0250	LF	SH	-9.02646	0.0134891
	PH01000552G0250	LF	SH	-8.00945	0.0204786
	PH01000570G0730	LF	SH	5.5406	0.0333855
	PH01000578G0270	LF	SH	-6.46272	0.00675527
	PH01000594G0200	LF	SH	-8.01308	0.0476635
	PH01000608G0840	LF	SH	-5.67983	0.0207922
	PH01000623G0200	LF	SH	-8.50565	0.0273761
	PH01000627G0550	LF	SH	-5.21305	0.0404704
	PH01000659G0050	LF	SH	-7.31393	0.00350798
	PH01000670G0490	LF	SH	-6.06511	0.0354726
	PH01000690G0020	LF	SH	-5.01814	0.0412295
	PH01000690G0040	LF	SH	-7.79822	0.00212542
	PH01000693G0340	LF	SH	-6.0362	0.00825415
	PH01000693G0390	LF	SH	-4.86737	0.0313208
	PH01000696G0320	LF	SH	-7.69773	0.000795384
	PH01000707G0010	LF	SH	-8.35872	0.0325254
	PH01000707G0410	LF	SH	-6.41488	0.0206512
	PH01000720G0530	LF	SH	-6.5945	0.0493793
	PH01000721G0380	LF	SH	-7.45477	0.00353613
	PH01000724G0700	LF	SH	4.87608	0.031316
	PH01000735G0110	LF	SH	-7.82319	0.00183655
	PH01000746G0570	LF	SH	-4.72322	0.0336779
	PH01000750G0750	LF	SH	-10.5626	0.00179476
	PH01000750G0820	LF	SH	4.54479	0.0434327
	PH01000759G0070	LF	SH	-7.49106	0.0294974
	PH01000759G0180	LF	SH	-7.65594	0.00349745
	PH01000764G0290	LF	SH	-7.56528	0.0179732
	PH01000764G0670	LF	SH	-8.44114	0.00293814
	PH01000764G0680	LF	SH	-8.19102	0.0391107
	PH01000775G0690	LF	SH	-5.13294	0.0181152
	PH01000791G0590	LF	SH	-8.49431	0.029842
	PH01000798G0650	LF	SH	-8.33343	0.000657711
	PH01000810G0580	LF	SH	-7.3797	0.00778072
	PH01000813G0170	LF	SH	-4.55647	0.0425068
	PH01000816G0580	LF	SH	-10.0099	0.0422826
	PH01000820G0320	LF	SH	-5.57175	0.0313986
	PH01000825G0670	LF	SH	-6.64569	0.00308561
	PH01000826G0830	LF	SH	-5.91263	0.0400818
	PH01000829G0190	LF	SH	-6.88844	0.0229933
	PH01000849G0460	LF	SH	-5.70072	0.00719791
	PH01000850G0270	LF	SH	-7.51168	0.00697557
	PH01000877G0280	LF	SH	-6.66247	0.0129976
	PH01000883G0620	LF	SH	-6.90986	0.01917
	PH01000890G0530	LF	SH	-6.18392	0.018485
	PH01000891G0520	LF	SH	-7.8722	0.0171796
	PH01000895G0110	LF	SH	-7.077	0.0395486
	PH01000919G0300	LF	SH	-8.47515	0.0278715
	PH01000920G0070	LF	SH	-7.84641	0.0116386
	PH01000920G0080	LF	SH	-7.9915	0.0205626
	PH01000924G0590	LF	SH	-5.42903	0.0107389
	PH01000926G0380	LF	SH	-10.2881	0.0335422
	PH01000934G0330	LF	SH	-9.12041	0.000624229
	PH01000935G0040	LF	SH	-13.4405	0.00160542
	PH01000941G0520	LF	SH	-5.06271	0.0379184
	PH01000947G0180	LF	SH	-5.03608	0.0355342
	PH01000947G0680	LF	SH	-4.512	0.0399437
	PH01000953G0720	LF	SH	-6.02496	0.0227715
	PH01000967G0040	LF	SH	-6.03137	0.00409664
	PH01000999G0610	LF	SH	-7.5409	0.0220084
	PH01001011G0290	LF	SH	-6.19569	0.0262152
	PH01001011G0510	LF	SH	-4.91041	0.0214853
	PH01001028G0080	LF	SH	-6.0565	0.0166524
	PH01001038G0430	LF	SH	-7.91284	0.0335143
	PH01001040G0290	LF	SH	-6.0111	0.0139226
	PH01001042G0500	LF	SH	-4.84979	0.0366219
	PH01001049G0620	LF	SH	-8.12104	0.0419276
	PH01001052G0090	LF	SH	-7.91986	0.00683568
	PH01001052G0650	LF	SH	-8.11887	0.0170386
	PH01001053G0150	LF	SH	-4.823	0.0215948
	PH01001078G0420	LF	SH	-8.17178	0.00333573
	PH01001117G0550	LF	SH	-6.51068	0.0113201
	PH01001120G0590	LF	SH	5.94905	0.0100104
	PH01001123G0290	LF	SH	-5.48214	0.0212566
	PH01001129G0380	LF	SH	-7.69258	0.0114834
	PH01001136G0170	LF	SH	8.56231	0.000555952
	PH01001162G0240	LF	SH	-6.34831	0.0304108
	PH01001167G0340	LF	SH	-4.9065	0.0179944
	PH01001182G0030	LF	SH	-8.57225	0.00116315
	PH01001183G0120	LF	SH	-7.27792	0.00375647
	PH01001184G0530	LF	SH	-7.20218	0.00257852
	PH01001209G0530	LF	SH	5.3361	0.0325686
	PH01001220G0250	LF	SH	-6.41616	0.0374667
	PH01001229G0370	LF	SH	-9.2213	0.00338365
	PH01001262G0150	LF	SH	-5.69913	0.0370243
	PH01001280G0060	LF	SH	-8.17666	0.0232923
	PH01001280G0420	LF	SH	4.12068	0.0494827
	PH01001288G0190	LF	SH	5.61459	0.0103467
	PH01001300G0510	LF	SH	-6.28837	0.0399962
	PH01001312G0420	LF	SH	-8.68889	0.0199399
	PH01001322G0070	LF	SH	-10.0261	0.0417516
	PH01001323G0390	LF	SH	-9.14121	0.00608143
	PH01001329G0260	LF	SH	-7.8196	0.0377469
	PH01001336G0290	LF	SH	-6.67868	0.0207922
	PH01001370G0170	LF	SH	-11.3439	0.0121787
	PH01001397G0220	LF	SH	-8.20771	0.0012575
	PH01001410G0460	LF	SH	-7.36806	0.0156014
	PH01001417G0480	LF	SH	5.82474	0.0068786
	PH01001430G0250	LF	SH	-9.66177	0.00590805
	PH01001430G0430	LF	SH	-7.36023	0.0287368
	PH01001431G0080	LF	SH	-4.82972	0.0486864
	PH01001431G0100	LF	SH	-8.97631	0.0145032
	PH01001451G0330	LF	SH	-5.99183	0.010186
	PH01001453G0450	LF	SH	-9.03223	0.00304817
	PH01001485G0400	LF	SH	-9.4587	0.00396524
	PH01001494G0180	LF	SH	-6.32754	0.0454309
	PH01001524G0030	LF	SH	-11.4624	0.0107612
	PH01001535G0570	LF	SH	-9.58366	0.00138736
	PH01001553G0210	LF	SH	-10.5148	0.0272186
	PH01001566G0280	LF	SH	-10.8098	0.0207922
	PH01001575G0290	LF	SH	-6.1159	0.010052
	PH01001580G0440	LF	SH	-5.23972	0.0232664
	PH01001582G0180	LF	SH	-10.0474	0.00110068
	PH01001586G0390	LF	SH	-6.33769	0.0424578
	PH01001590G0300	LF	SH	-6.77731	0.0142516
	PH01001600G0220	LF	SH	-10.8211	0.00130142
	PH01001600G0420	LF	SH	-9.32128	0.00933683
	PH01001637G0210	LF	SH	-6.58122	0.00384058
	PH01001638G0300	LF	SH	-6.58716	0.0379306
	PH01001639G0300	LF	SH	-6.77992	0.0133186
	PH01001648G0180	LF	SH	-7.57345	0.0488219
	PH01001652G0410	LF	SH	6.18599	0.0210537
	PH01001709G0280	LF	SH	-6.98395	0.00595815
	PH01001710G0200	LF	SH	-4.78487	0.0343357
	PH01001710G0270	LF	SH	-6.65174	0.0252625
	PH01001753G0040	LF	SH	-6.88579	0.0112299
	PH01001759G0070	LF	SH	-5.31317	0.0341707
	PH01001800G0210	LF	SH	-7.01515	0.0233249
	PH01001815G0110	LF	SH	-6.93955	0.0209884
	PH01001836G0010	LF	SH	-8.33055	0.00260877
	PH01001846G0090	LF	SH	5.40866	0.0390224
	PH01001848G0370	LF	SH	-11.0206	0.000210469
	PH01001848G0380	LF	SH	-12.8372	0.00287556
	PH01001859G0010	LF	SH	7.64996	0.000859795
	PH01001876G0110	LF	SH	-7.67408	0.0173168
	PH01001888G0390	LF	SH	-7.55273	0.00935507
	PH01001925G0330	LF	SH	-5.80544	0.0465287
	PH01001936G0100	LF	SH	-7.91823	0.0220084
	PH01001976G0320	LF	SH	-4.7926	0.0466158
	PH01001986G0360	LF	SH	4.88929	0.0238387
	PH01001997G0200	LF	SH	-8.92479	0.00836418
	PH01002004G0190	LF	SH	-4.98757	0.0250252
	PH01002018G0330	LF	SH	-8.47736	0.00335484
	PH01002045G0440	LF	SH	-5.20403	0.0465612
	PH01002057G0070	LF	SH	-11.2405	0.0134759
	PH01002058G0210	LF	SH	-4.95679	0.0292758
	PH01002072G0370	LF	SH	-8.68162	0.00299396
	PH01002075G0180	LF	SH	-8.72745	0.0212626
	PH01002105G0310	LF	SH	-8.25996	0.0207922
	PH01002178G0200	LF	SH	6.22101	0.00871043
	PH01002187G0020	LF	SH	-9.42323	0.0013001
	PH01002200G0250	LF	SH	-8.63799	0.00553273
	PH01002201G0080	LF	SH	-4.90974	0.0452434
	PH01002217G0260	LF	SH	-6.88383	0.0290398
	PH01002226G0110	LF	SH	-5.41626	0.0397264
	PH01002320G0300	LF	SH	-7.00507	0.0314638
	PH01002347G0080	LF	SH	-11.2567	0.000452286
	PH01002371G0140	LF	SH	-9.48088	0.00757732
	PH01002391G0070	LF	SH	-9.88435	0.0471915
	PH01002396G0120	LF	SH	-7.23089	0.00300829
	PH01002509G0130	LF	SH	-5.54221	0.0313711
	PH01002536G0030	LF	SH	-5.20571	0.041758
	PH01002571G0300	LF	SH	-7.84681	0.00922042
	PH01002598G0120	LF	SH	-4.85701	0.0294549
	PH01002614G0060	LF	SH	-9.09473	0.00678785
	PH01002656G0160	LF	SH	-7.41372	0.00623901
	PH01002683G0240	LF	SH	-7.75409	0.0151602
	PH01002686G0130	LF	SH	-9.50097	0.0037714
	PH01002709G0230	LF	SH	-10.0784	0.00341883
	PH01002712G0070	LF	SH	-7.7384	0.00249833
	PH01002764G0170	LF	SH	-8.69631	0.00747124
	PH01002800G0110	LF	SH	-6.80955	0.0301816
	PH01002809G0210	LF	SH	6.54484	0.0277843
	PH01002815G0130	LF	SH	-9.26572	0.00510577
	PH01002819G0160	LF	SH	6.3763	0.0403838
	PH01002869G0040	LF	SH	-7.9293	0.0165653
	PH01002931G0070	LF	SH	-6.03013	0.0190919
	PH01002954G0010	LF	SH	-9.10276	0.0125753
	PH01002967G0190	LF	SH	8.88513	0.006735
	PH01002972G0210	LF	SH	-10.267	0.000359069
	PH01002974G0110	LF	SH	-5.76575	0.0046064
	PH01002987G0150	LF	SH	-8.54844	0.0265599
	PH01003023G0120	LF	SH	-6.86438	0.0385273
	PH01003023G0190	LF	SH	-4.67792	0.027402
	PH01003024G0050	LF	SH	-8.94377	0.0163877
	PH01003108G0020	LF	SH	-9.44948	0.00792127
	PH01003108G0240	LF	SH	-5.72158	0.00526501
	PH01003133G0160	LF	SH	-8.08659	0.00613944
	PH01003146G0030	LF	SH	-5.84803	0.0469661
	PH01003146G0040	LF	SH	-8.47906	0.00200052
	PH01003146G0230	LF	SH	-5.68167	0.00785936
	PH01003209G0010	LF	SH	-7.7129	0.0414104
	PH01003222G0150	LF	SH	-7.91038	0.00683568
	PH01003258G0170	LF	SH	-4.48758	0.0315531
	PH01003289G0190	LF	SH	-8.3601	0.00333397
	PH01003309G0050	LF	SH	-4.75451	0.0456522
	PH01003339G0020	LF	SH	-10.1755	0.0372758
	PH01003401G0090	LF	SH	-5.81867	0.0377348
	PH01003464G0160	LF	SH	-5.76001	0.0196514
	PH01003491G0110	LF	SH	-5.69281	0.0462826
	PH01003504G0010	LF	SH	-5.75731	0.0395908
	PH01003535G0170	LF	SH	-4.6127	0.0496538
	PH01003768G0050	LF	SH	-8.72341	0.00356043
	PH01003816G0150	LF	SH	-9.42842	0.00820684
	PH01003834G0160	LF	SH	-5.61444	0.0250134
	PH01003887G0030	LF	SH	-5.49122	0.0158683
	PH01003922G0080	LF	SH	-5.46263	0.0233403
	PH01004067G0040	LF	SH	-8.08151	0.0128247
	PH01004130G0100	LF	SH	-8.34287	0.00843764
	PH01004181G0160	LF	SH	-6.30566	0.00445853
	PH01004260G0140	LF	SH	-7.56564	0.0124302
	PH01004339G0030	LF	SH	-9.10923	0.0128547
	PH01004358G0030	LF	SH	-10.561	0.0254946
	PH01004390G0120	LF	SH	7.53943	0.00261459
	PH01004392G0080	LF	SH	-8.4649	0.0290888
	PH01004448G0090	LF	SH	-5.67273	0.0089391
	PH01004456G0090	LF	SH	-5.24249	0.0364614
	PH01004502G0160	LF	SH	-5.98065	0.0139994
	PH01004595G0120	LF	SH	-4.6905	0.0353831
	PH01004627G0020	LF	SH	-8.9506	0.0151396
	PH01004678G0050	LF	SH	-8.10407	0.0176248
	PH01004824G0040	LF	SH	-6.06269	0.041758
	PH01004923G0080	LF	SH	-4.88792	0.0468327
	PH01004940G0100	LF	SH	-8.79574	0.00156311
	PH01005048G0010	LF	SH	-9.22175	0.000302578
	PH01005048G0020	LF	SH	-8.39912	0.00275474
	PH01005089G0130	LF	SH	-7.54601	0.00321036
	PH01005158G0070	LF	SH	-7.47319	0.00676059
	PH01005184G0010	LF	SH	-5.89042	0.0097626
	PH01005199G0080	LF	SH	-8.11085	0.00369655
	PH01005299G0060	LF	SH	-8.13543	0.0239485
	PH01005467G0050	LF	SH	-4.4192	0.0356855
	PH01005784G0010	LF	SH	-7.52876	0.00558264
	PH01005824G0080	LF	SH	-6.90483	0.013605
	PH01006040G0030	LF	SH	-11.1048	0.0153274
	PH01006140G0010	LF	SH	-5.94566	0.0350295
	PH01006245G0040	LF	SH	-9.83238	0.048069
	PH01006283G0060	LF	SH	-8.57516	0.0235727
	PH01006302G0070	LF	SH	-8.53468	0.000845523
	PH01006330G0020	LF	SH	-8.73425	0.00676773
	PH01007108G0040	LF	SH	-9.21837	0.000782553
	PH01007225G0030	LF	SH	-8.25808	0.0371459
	PH01009046G0010	LF	SH	-6.50282	0.0122915
	PH01009807G0010	LF	SH	-8.07071	0.0123796
	PH01013179G0010	LF	SH	-4.60815	0.0467215
	PH01015639G0010	LF	SH	-6.38522	0.0261773
	PH01016501G0010	LF	SH	-4.79801	0.0296595
	PH01033884G0010	LF	SH	-4.86013	0.0319044
	PH01002800G0200	PN	SH	-5.74459	0.0484025
	PH01000019G1400	PN	SH	-6.77491	0.0380737
	PH01003625G0030	PN	SH	-9.32013	0.00072447
	PH01000290G0020	PN	SH	-9.33744	0.0343627
	PH01000323G0160	PN	SH	-8.80184	0.00110729
	PH01002035G0310	PN	SH	-6.34779	0.006735
	PH01003702G0030	PN	SH	-5.24233	0.034514
	PH01000194G0730	PN	SH	-7.85418	0.00269138
	PH01000379G0790	PN	SH	4.45414	0.044495
	PH01000000G6470	PN	SH	-6.23789	0.0218187
	PH01001283G0360	PN	SH	-4.90317	0.025785
	PH01000631G0240	PN	SH	-6.65981	0.00707743
	PH01000357G0810	PN	SH	-7.61749	0.00730305
	PH01000002G4180	PN	SH	-10.3974	0.00221241
	PH01000142G0590	PN	SH	-4.92244	0.0294692
	PH01000187G0410	PN	SH	-6.51866	0.0132668
	PH01000932G0720	PN	SH	-5.22684	0.038182
	PH01001049G0510	PN	SH	-6.51066	0.0474736
	PH01004827G0080	PN	SH	-7.26771	0.0386283
	PH01000905G0160	PN	SH	5.86414	0.0116141
	PH01002611G0160	PN	SH	-7.07328	0.00727485
	PH01006611G0020	PN	SH	-5.32159	0.0119708
	PH01000192G0490	PN	SH	-7.24308	0.0042327
	PH01000411G0830	PN	SH	-7.55344	0.00536573
	PH01000782G0330	PN	SH	-9.01103	0.000274257
	PH01003309G0170	PN	SH	-4.54297	0.0329889
	PH01000644G0030	PN	SH	-7.06038	0.0102735
	PH01001010G0020	PN	SH	-5.70817	0.0476635
	PH01002924G0170	PN	SH	-7.5297	0.0107569
	PH01001050G0100	PN	SH	-6.10357	0.0245381
	PH01000524G0300	PN	SH	-6.9678	0.00191036
	PH01000809G0020	PN	SH	-8.80931	0.0185383
	PH01001834G0290	PN	SH	-6.07203	0.0171256
	PH01001044G0220	PN	SH	-6.75875	0.0156147
	PH01001444G0130	PN	SH	-6.9731	0.0228081
	PH01000004G0130	PN	SH	-9.85346	0.000818423
	PH01000293G0420	PN	SH	-8.20188	0.000903321
	PH01000331G0860	PN	SH	-5.61935	0.0212845
	PH01000760G0440	PN	SH	-4.86138	0.0244144
	PH01000822G0360	PN	SH	-5.12182	0.0327554
	PH01000845G0420	PN	SH	-8.42701	0.0297096
	PH01000877G0110	PN	SH	-6.43119	0.00441078
	PH01002002G0080	PN	SH	-4.74334	0.0402913
	PH01002417G0290	PN	SH	-4.47612	0.0377669
	PH01002810G0080	PN	SH	-5.37053	0.0142641
	PH01002995G0220	PN	SH	-4.34903	0.041758
	PH01004654G0050	PN	SH	-5.44456	0.0216794
	PH01005355G0010	PN	SH	-5.91477	0.00649998
	PH01000008G1530	PN	SH	-11.4254	9.65e-05
	PH01000120G1210	PN	SH	-6.93251	0.0404823
	PH01000184G0790	PN	SH	-7.46477	0.00590445
	PH01000198G0580	PN	SH	-5.78576	0.00758677
	PH01000198G1100	PN	SH	-4.99519	0.016716
	PH01000242G0150	PN	SH	-5.05675	0.0162371
	PH01000653G0680	PN	SH	-6.01254	0.00353552
	PH01001205G0170	PN	SH	-5.04221	0.01696
	PH01001378G0550	PN	SH	-10.863	0.000259789
	PH01002452G0070	PN	SH	-5.53648	0.00942858
	PH01002466G0350	PN	SH	-5.63591	0.00785538
	PH01003036G0080	PN	SH	-7.15645	0.00149432
	PH01003298G0130	PN	SH	-7.39582	0.00110114
	PH01003394G0090	PN	SH	-6.78068	0.00614781
	PH01005133G0020	PN	SH	-5.91861	0.00613745
	PH01005293G0040	PN	SH	-4.3953	0.0414104
	PH01002424G0210	PN	SH	5.41581	0.0375722
	PH01000012G1930	PN	SH	-7.23736	0.033319
	PH01000310G0500	PN	SH	-7.39016	0.00169779
	PH01001976G0140	PN	SH	-8.31432	0.0193918
	PH01000015G0220	PN	SH	-7.70062	0.00100699
	PH01000268G0820	PN	SH	-8.20766	0.00633788
	PH01000413G0240	PN	SH	-8.38093	0.017569
	PH01000543G0160	PN	SH	-5.95723	0.00695514
	PH01000906G0020	PN	SH	-7.23659	0.00147777
	PH01000943G0260	PN	SH	-13.6761	0.00136028
	PH01001115G0640	PN	SH	-6.53641	0.00212542
	PH01003771G0070	PN	SH	-9.5958	0.00200052
	PH01000438G0510	PN	SH	-7.82037	0.00375647
	PH01000147G1210	PN	SH	-6.3845	0.003422
	PH01000974G0590	PN	SH	-5.38324	0.0408566
	PH01001573G0270	PN	SH	-4.80184	0.0381199
	PH01000926G0660	PN	SH	-5.99244	0.034984
	PH01003123G0140	PN	SH	-8.18913	0.00262242
	PH01000076G2050	PN	SH	-5.39288	0.013344
	PH01001378G0130	PN	SH	-5.74397	0.0187975
	PH01000000G2440	PN	SH	4.93653	0.0465994
	PH01000000G3110	PN	SH	-6.29103	0.0492512
	PH01000002G2860	PN	SH	-7.71874	0.0130455
	PH01000005G1950	PN	SH	-5.58447	0.0463601
	PH01000009G2100	PN	SH	-8.76815	0.0194533
	PH01000009G2590	PN	SH	-11.8929	0.00723629
	PH01000010G1130	PN	SH	-10.5281	0.00187973
	PH01000010G3140	PN	SH	-7.92017	0.00103389
	PH01000012G1750	PN	SH	6.21118	0.028922
	PH01000013G0420	PN	SH	-11.1933	0.0140361
	PH01000013G2090	PN	SH	-6.2501	0.00593224
	PH01000015G0190	PN	SH	-9.02424	0.00101062
	PH01000016G2050	PN	SH	-6.52028	0.0356925
	PH01000017G1990	PN	SH	-6.41104	0.00441557
	PH01000025G1810	PN	SH	-7.5762	0.0200191
	PH01000028G2330	PN	SH	-8.33185	0.0121901
	PH01000030G1340	PN	SH	-10.0947	0.00327391
	PH01000031G2300	PN	SH	-7.41967	0.00221241
	PH01000032G1490	PN	SH	-5.84047	0.0152604
	PH01000038G0510	PN	SH	-7.78285	0.00400866
	PH01000038G0590	PN	SH	-6.88378	0.00922024
	PH01000038G2210	PN	SH	-6.14394	0.0423648
	PH01000042G1220	PN	SH	-10.1469	0.0373541
	PH01000043G0030	PN	SH	-5.32946	0.0195199
	PH01000044G1470	PN	SH	-7.04362	0.0306623
	PH01000045G0230	PN	SH	-11.4886	0.0105398
	PH01000045G1410	PN	SH	4.89894	0.031274
	PH01000046G0840	PN	SH	-4.54789	0.0330024
	PH01000048G1770	PN	SH	-7.619	0.0108124
	PH01000050G0890	PN	SH	5.20214	0.0125821
	PH01000053G1650	PN	SH	-10.1077	0.0010323
	PH01000057G1550	PN	SH	-7.97011	0.000993087
	PH01000057G1690	PN	SH	-7.27657	0.0248583
	PH01000057G1930	PN	SH	-8.25669	0.00574595
	PH01000058G1180	PN	SH	-8.79992	0.00146569
	PH01000059G2110	PN	SH	-7.92413	0.00137517
	PH01000060G0760	PN	SH	5.22468	0.0278848
	PH01000060G0800	PN	SH	-7.60051	0.048044
	PH01000063G1300	PN	SH	-8.44581	0.00200169
	PH01000065G1650	PN	SH	-6.95447	0.0447592
	PH01000068G1380	PN	SH	-8.95742	0.000435903
	PH01000069G1630	PN	SH	-4.71837	0.0331536
	PH01000069G1790	PN	SH	-5.55185	0.00930155
	PH01000072G0880	PN	SH	-4.43192	0.0473942
	PH01000074G1000	PN	SH	-8.53929	0.0250964
	PH01000080G1070	PN	SH	-5.84763	0.0497124
	PH01000081G0140	PN	SH	-6.6948	0.00310419
	PH01000083G0580	PN	SH	-7.01349	0.0359258
	PH01000084G1170	PN	SH	-7.17792	0.00285109
	PH01000089G0510	PN	SH	-10.3362	0.0318019
	PH01000091G0440	PN	SH	-9.21915	0.00548378
	PH01000091G1730	PN	SH	-6.8219	0.0471424
	PH01000092G1300	PN	SH	-9.76769	0.000896984
	PH01000111G0850	PN	SH	-6.29396	0.0148125
	PH01000113G1090	PN	SH	-4.87578	0.0305127
	PH01000115G0040	PN	SH	-9.8699	0.000995946
	PH01000115G0180	PN	SH	-5.63289	0.0376251
	PH01000120G1060	PN	SH	-6.90752	0.0311767
	PH01000122G1000	PN	SH	-9.32726	0.0353996
	PH01000124G0020	PN	SH	-10.9859	0.0172076
	PH01000129G0360	PN	SH	-6.98651	0.00165504
	PH01000130G0720	PN	SH	-9.68469	0.00282507
	PH01000134G0110	PN	SH	-8.0079	0.0107504
	PH01000135G0260	PN	SH	-5.50685	0.031915
	PH01000138G0790	PN	SH	-8.49499	0.00685627
	PH01000141G0120	PN	SH	-7.0034	0.0274208
	PH01000150G1150	PN	SH	-8.50979	0.00203224
	PH01000154G1240	PN	SH	-9.49567	0.000370953
	PH01000157G1170	PN	SH	-8.56284	0.0244437
	PH01000165G1550	PN	SH	-5.63652	0.0313956
	PH01000171G0680	PN	SH	-8.21693	0.0225441
	PH01000173G0010	PN	SH	-11.0314	0.00103155
	PH01000173G1010	PN	SH	-5.66186	0.0119731
	PH01000177G0180	PN	SH	-7.6905	0.0114346
	PH01000177G0610	PN	SH	-6.01834	0.0134639
	PH01000179G0630	PN	SH	-12.0488	0.000391386
	PH01000180G0820	PN	SH	-6.70628	0.0344925
	PH01000187G0290	PN	SH	-7.23267	0.00246463
	PH01000187G0670	PN	SH	-5.62253	0.0344915
	PH01000187G0830	PN	SH	-8.56051	0.0139994
	PH01000190G0460	PN	SH	6.59473	0.0356114
	PH01000198G0810	PN	SH	-5.04393	0.0426524
	PH01000201G0350	PN	SH	6.84841	0.00573888
	PH01000202G1080	PN	SH	-5.76347	0.0142788
	PH01000208G0690	PN	SH	-5.27119	0.0376167
	PH01000212G0640	PN	SH	-9.65771	0.000903798
	PH01000213G1380	PN	SH	-10.1051	0.0385123
	PH01000228G0130	PN	SH	7.44185	0.0431321
	PH01000233G0340	PN	SH	-4.92483	0.0412381
	PH01000239G0570	PN	SH	-8.25387	0.000795725
	PH01000242G0340	PN	SH	5.59268	0.0373181
	PH01000259G1230	PN	SH	-6.93921	0.00162108
	PH01000260G1030	PN	SH	-6.16798	0.011375
	PH01000262G1270	PN	SH	-5.24284	0.0396959
	PH01000268G1070	PN	SH	-5.84433	0.0344822
	PH01000286G0590	PN	SH	-9.94036	0.0447592
	PH01000290G0480	PN	SH	-5.645	0.0230665
	PH01000293G0560	PN	SH	-7.33146	0.0235184
	PH01000294G0110	PN	SH	-6.36111	0.0160124
	PH01000296G0390	PN	SH	-8.56745	0.035174
	PH01000298G0920	PN	SH	-5.2359	0.0134739
	PH01000299G0440	PN	SH	-4.90445	0.0302244
	PH01000309G1140	PN	SH	-5.89649	0.0209873
	PH01000314G0230	PN	SH	-5.79385	0.0381373
	PH01000316G0370	PN	SH	-7.79921	0.00321072
	PH01000326G0160	PN	SH	-6.62378	0.00679083
	PH01000332G1220	PN	SH	-8.21993	0.0225441
	PH01000333G0270	PN	SH	-4.60104	0.0345853
	PH01000339G0860	PN	SH	-7.4902	0.0385476
	PH01000341G0150	PN	SH	-5.37569	0.0241436
	PH01000341G0180	PN	SH	-5.46087	0.0238269
	PH01000344G0730	PN	SH	-8.82526	0.00954762
	PH01000360G0020	PN	SH	-11.3609	0.0249867
	PH01000362G0390	PN	SH	-8.46872	0.0286111
	PH01000367G0530	PN	SH	-11.529	0.00165504
	PH01000370G1100	PN	SH	-10.0855	0.0390654
	PH01000379G0610	PN	SH	-5.99042	0.0384475
	PH01000392G0700	PN	SH	-6.33843	0.0305541
	PH01000392G0730	PN	SH	-8.9274	0.0080706
	PH01000392G1020	PN	SH	-8.78713	0.00998661
	PH01000393G0510	PN	SH	-8.33529	0.0187637
	PH01000411G0510	PN	SH	-4.86699	0.0235662
	PH01000415G0900	PN	SH	-4.96267	0.0353996
	PH01000418G0010	PN	SH	-8.5623	0.0136281
	PH01000426G0470	PN	SH	-9.83778	0.0486864
	PH01000429G0990	PN	SH	-6.11728	0.0144609
	PH01000431G0620	PN	SH	-5.1655	0.0492107
	PH01000433G0890	PN	SH	-6.06089	0.0311315
	PH01000439G0610	PN	SH	-8.79969	0.000736426
	PH01000445G0440	PN	SH	-8.04038	0.0041385
	PH01000451G0190	PN	SH	-4.3168	0.0492666
	PH01000456G0330	PN	SH	7.9092	0.00303771
	PH01000461G0950	PN	SH	-9.03922	0.0133856
	PH01000474G0760	PN	SH	-8.10205	0.00130142
	PH01000478G1050	PN	SH	-6.46676	0.00293814
	PH01000491G0330	PN	SH	-7.0644	0.0287096
	PH01000510G0620	PN	SH	-5.93323	0.0205481
	PH01000511G0920	PN	SH	4.447	0.0429619
	PH01000513G0120	PN	SH	-9.4085	0.00257656
	PH01000515G0560	PN	SH	-7.81682	0.0366219
	PH01000525G0380	PN	SH	-7.39453	0.00226501
	PH01000525G0430	PN	SH	-5.70727	0.00857429
	PH01000533G0200	PN	SH	-6.48652	0.0496335
	PH01000533G0230	PN	SH	-8.9526	0.0149113
	PH01000535G0090	PN	SH	-5.58662	0.0340179
	PH01000538G0250	PN	SH	-8.53958	0.0242789
	PH01000569G0550	PN	SH	-6.49344	0.00458918
	PH01000570G0730	PN	SH	5.32904	0.0462826
	PH01000573G0640	PN	SH	-7.07094	0.0108515
	PH01000573G0670	PN	SH	-6.12078	0.00722555
	PH01000578G0270	PN	SH	-6.60725	0.0057046
	PH01000603G0840	PN	SH	-8.54723	0.0133804
	PH01000608G0840	PN	SH	-6.0178	0.0119295
	PH01000623G0320	PN	SH	-6.34463	0.00618637
	PH01000627G0550	PN	SH	-5.62971	0.0211237
	PH01000639G0270	PN	SH	-5.99641	0.00484438
	PH01000652G0840	PN	SH	-6.31414	0.0213368
	PH01000659G0050	PN	SH	-5.82705	0.0415901
	PH01000668G0080	PN	SH	-4.99149	0.0364886
	PH01000670G0270	PN	SH	-11.3299	0.000789294
	PH01000685G0020	PN	SH	-8.41106	0.0308298
	PH01000690G0040	PN	SH	-6.86935	0.00836537
	PH01000690G0340	PN	SH	6.24689	0.0196556
	PH01000696G0320	PN	SH	-7.22481	0.00151671
	PH01000707G0010	PN	SH	-10.1759	0.00293615
	PH01000714G0020	PN	SH	5.31491	0.031834
	PH01000721G0380	PN	SH	-6.28703	0.0248836
	PH01000724G0700	PN	SH	4.54311	0.0403429
	PH01000734G0610	PN	SH	5.23239	0.0174391
	PH01000735G0110	PN	SH	-8.57235	0.000747654
	PH01000746G0570	PN	SH	-4.5294	0.0446901
	PH01000749G0610	PN	SH	-4.6784	0.0431392
	PH01000749G0820	PN	SH	-6.22492	0.0360847
	PH01000750G0750	PN	SH	-10.6911	0.00154858
	PH01000759G0180	PN	SH	-7.6034	0.00387664
	PH01000764G0290	PN	SH	-6.92571	0.0422826
	PH01000764G0670	PN	SH	-7.35766	0.0161095
	PH01000775G0690	PN	SH	-5.20046	0.0167932
	PH01000788G0340	PN	SH	-5.26809	0.0290888
	PH01000791G0590	PN	SH	-10.1084	0.00326265
	PH01000794G0630	PN	SH	-8.48344	0.0153297
	PH01000798G0650	PN	SH	-8.91088	0.000370953
	PH01000801G0240	PN	SH	-7.7848	0.0384034
	PH01000810G0580	PN	SH	-7.61034	0.00536977
	PH01000811G0450	PN	SH	-9.68726	0.00175974
	PH01000816G0520	PN	SH	-8.54234	0.0249867
	PH01000816G0580	PN	SH	-10.3877	0.0299303
	PH01000817G0030	PN	SH	-5.73171	0.0424425
	PH01000825G0670	PN	SH	-6.56269	0.00362562
	PH01000826G0830	PN	SH	-5.99783	0.0343726
	PH01000829G0190	PN	SH	-8.50357	0.00183655
	PH01000837G0360	PN	SH	-8.76442	0.0190283
	PH01000849G0460	PN	SH	-5.10778	0.0176136
	PH01000850G0270	PN	SH	-6.7508	0.0232598
	PH01000868G0650	PN	SH	-6.50087	0.028524
	PH01000877G0280	PN	SH	-5.88207	0.0445524
	PH01000883G0620	PN	SH	-8.62369	0.00121806
	PH01000890G0360	PN	SH	-5.65596	0.0230633
	PH01000895G0110	PN	SH	-7.01747	0.0433452
	PH01000926G0380	PN	SH	-10.8792	0.0190608
	PH01000933G0130	PN	SH	-7.13904	0.0380846
	PH01000934G0330	PN	SH	-8.16381	0.00204456
	PH01000943G0050	PN	SH	-6.56132	0.0311839
	PH01000943G0460	PN	SH	-11.2486	0.0133485
	PH01000950G0410	PN	SH	-10.5805	0.0251846
	PH01000953G0720	PN	SH	-6.19071	0.0172501
	PH01000963G0390	PN	SH	-6.07563	0.0253373
	PH01000970G0380	PN	SH	-5.80826	0.0311362
	PH01000972G0120	PN	SH	-4.44274	0.0448557
	PH01000975G0330	PN	SH	-10.2686	0.00130142
	PH01000999G0050	PN	SH	-7.93646	0.0319118
	PH01001010G0200	PN	SH	-8.13304	0.0400818
	PH01001011G0510	PN	SH	-4.86251	0.0238314
	PH01001028G0080	PN	SH	-6.4387	0.00878053
	PH01001033G0080	PN	SH	-6.00842	0.0162371
	PH01001035G0130	PN	SH	-5.7848	0.0498251
	PH01001038G0430	PN	SH	-8.02852	0.0286961
	PH01001049G0620	PN	SH	-8.67526	0.0211329
	PH01001052G0090	PN	SH	-7.44519	0.0139994
	PH01001052G0650	PN	SH	-7.78025	0.0268174
	PH01001078G0420	PN	SH	-8.27421	0.00285102
	PH01001117G0550	PN	SH	-8.15722	0.000907608
	PH01001120G0140	PN	SH	-8.61089	0.0232923
	PH01001120G0310	PN	SH	-5.43002	0.0396711
	PH01001120G0590	PN	SH	6.93237	0.00290572
	PH01001131G0040	PN	SH	-9.55185	0.000217877
	PH01001136G0170	PN	SH	10.99	9.72e-05
	PH01001155G0390	PN	SH	-9.86458	0.0481033
	PH01001162G0240	PN	SH	-6.60724	0.0200191
	PH01001182G0030	PN	SH	-7.7797	0.00401492
	PH01001184G0530	PN	SH	-6.78896	0.00463172
	PH01001216G0220	PN	SH	-5.69004	0.03295
	PH01001228G0180	PN	SH	-6.91619	0.0420179
	PH01001229G0370	PN	SH	-9.40287	0.00259733
	PH01001258G0440	PN	SH	-4.67851	0.0348051
	PH01001280G0060	PN	SH	-8.40806	0.0167915
	PH01001287G0090	PN	SH	-6.07637	0.0345234
	PH01001293G0280	PN	SH	-9.86404	0.0480307
	PH01001318G0180	PN	SH	-6.96436	0.0232664
	PH01001322G0070	PN	SH	-10.7849	0.0208622
	PH01001323G0390	PN	SH	-8.32127	0.0188098
	PH01001326G0530	PN	SH	-7.07577	0.0487897
	PH01001329G0260	PN	SH	-7.67857	0.0432872
	PH01001336G0290	PN	SH	-6.1465	0.0450011
	PH01001397G0220	PN	SH	-8.35644	0.00102475
	PH01001400G0040	PN	SH	-10.6508	0.0236396
	PH01001410G0460	PN	SH	-7.12638	0.0224939
	PH01001412G0340	PN	SH	-5.4229	0.0227017
	PH01001429G0080	PN	SH	-8.75943	0.0294462
	PH01001430G0250	PN	SH	-8.65615	0.0218669
	PH01001453G0450	PN	SH	-9.90442	0.000951891
	PH01001475G0440	PN	SH	-5.8264	0.00623866
	PH01001485G0400	PN	SH	-10.0689	0.00169155
	PH01001496G0260	PN	SH	-10.4854	0.0277843
	PH01001523G0230	PN	SH	-7.76311	0.00651313
	PH01001535G0570	PN	SH	-8.84038	0.00404857
	PH01001553G0210	PN	SH	-10.7853	0.0210063
	PH01001558G0360	PN	SH	-5.74811	0.0367118
	PH01001566G0280	PN	SH	-11.1981	0.0139994
	PH01001580G0090	PN	SH	-6.35458	0.0204609
	PH01001582G0180	PN	SH	-8.8114	0.00616738
	PH01001585G0130	PN	SH	-7.19966	0.0273648
	PH01001590G0300	PN	SH	-6.58538	0.0193918
	PH01001600G0220	PN	SH	-9.81894	0.00471502
	PH01001600G0420	PN	SH	-8.91477	0.0159345
	PH01001636G0050	PN	SH	-10.0082	0.042293
	PH01001637G0210	PN	SH	-6.08468	0.00903796
	PH01001642G0020	PN	SH	-8.03825	0.046485
	PH01001648G0180	PN	SH	-8.08602	0.0257974
	PH01001673G0230	PN	SH	-8.69062	0.0117018
	PH01001681G0100	PN	SH	-4.68992	0.0448321
	PH01001704G0270	PN	SH	-6.22186	0.00960131
	PH01001709G0280	PN	SH	-6.66339	0.0100104
	PH01001710G0200	PN	SH	-6.18108	0.00433758
	PH01001710G0270	PN	SH	-6.60552	0.0266083
	PH01001710G0380	PN	SH	-5.47158	0.0156147
	PH01001726G0230	PN	SH	-5.70551	0.0146027
	PH01001746G0190	PN	SH	-5.61782	0.0211953
	PH01001753G0040	PN	SH	-5.93517	0.0487563
	PH01001767G0010	PN	SH	-8.32316	0.0187594
	PH01001800G0210	PN	SH	-6.93159	0.0264984
	PH01001836G0010	PN	SH	-8.45742	0.00292001
	PH01001838G0200	PN	SH	-7.34689	0.0228054
	PH01001859G0010	PN	SH	5.92231	0.0080153
	PH01001865G0090	PN	SH	-6.80376	0.0321641
	PH01001876G0110	PN	SH	-6.94342	0.0450466
	PH01001888G0390	PN	SH	-7.1183	0.0181583
	PH01001892G0210	PN	SH	-6.65301	0.0104076
	PH01001934G0130	PN	SH	-8.3984	0.011227
	PH01001986G0360	PN	SH	5.16723	0.0167159
	PH01001997G0200	PN	SH	-8.64	0.0123796
	PH01002010G0330	PN	SH	-7.14115	0.0297642
	PH01002018G0330	PN	SH	-7.26833	0.0221621
	PH01002041G0150	PN	SH	-6.7587	0.0339428
	PH01002045G0440	PN	SH	-5.16762	0.0486864
	PH01002057G0070	PN	SH	-11.9594	0.00697174
	PH01002058G0210	PN	SH	-5.72418	0.00899374
	PH01002103G0360	PN	SH	-6.25523	0.00924024
	PH01002120G0070	PN	SH	-5.70699	0.0350975
	PH01002148G0300	PN	SH	-12.6908	0.00325284
	PH01002162G0290	PN	SH	-9.378	0.0086723
	PH01002165G0280	PN	SH	-5.72427	0.026871
	PH01002187G0020	PN	SH	-9.46314	0.00124506
	PH01002200G0250	PN	SH	-7.7531	0.0200887
	PH01002201G0080	PN	SH	-6.32091	0.00468343
	PH01002216G0160	PN	SH	-8.18045	0.00817004
	PH01002217G0260	PN	SH	-9.07757	0.00105364
	PH01002219G0230	PN	SH	-5.91334	0.0335463
	PH01002239G0180	PN	SH	-7.61544	0.0463654
	PH01002335G0340	PN	SH	-9.25887	0.00314741
	PH01002370G0100	PN	SH	-5.47103	0.0304514
	PH01002371G0140	PN	SH	-8.69082	0.021315
	PH01002378G0050	PN	SH	-6.41309	0.0178498
	PH01002396G0120	PN	SH	-6.34606	0.0139994
	PH01002417G0300	PN	SH	-6.24026	0.0229794
	PH01002509G0130	PN	SH	-5.42682	0.037563
	PH01002545G0230	PN	SH	-4.62792	0.0317031
	PH01002571G0300	PN	SH	-9.39271	0.000932846
	PH01002606G0040	PN	SH	-9.36342	0.00064575
	PH01002625G0190	PN	SH	-5.5931	0.0252498
	PH01002642G0160	PN	SH	-9.53519	0.000245998
	PH01002642G0170	PN	SH	-10.2541	0.000171014
	PH01002648G0180	PN	SH	-6.12155	0.0203892
	PH01002662G0020	PN	SH	-6.58156	0.0332699
	PH01002677G0050	PN	SH	-5.03335	0.0447634
	PH01002686G0130	PN	SH	-8.67818	0.0123796
	PH01002691G0060	PN	SH	4.81973	0.0425116
	PH01002709G0230	PN	SH	-8.18202	0.0404823
	PH01002712G0070	PN	SH	-7.02997	0.00726344
	PH01002723G0300	PN	SH	-5.09949	0.0369874
	PH01002763G0260	PN	SH	-7.74971	0.0402441
	PH01002764G0170	PN	SH	-8.28032	0.0133477
	PH01002800G0110	PN	SH	-6.83715	0.0279846
	PH01002815G0130	PN	SH	-10.2467	0.00135217
	PH01002972G0210	PN	SH	-9.65808	0.000747654
	PH01003006G0150	PN	SH	-4.95825	0.0420706
	PH01003059G0150	PN	SH	-7.05156	0.00793424
	PH01003107G0020	PN	SH	-6.03849	0.0256592
	PH01003108G0020	PN	SH	-10.2384	0.00271391
	PH01003108G0240	PN	SH	-5.13205	0.0143139
	PH01003133G0160	PN	SH	-8.38795	0.00382709
	PH01003146G0030	PN	SH	-6.47866	0.0177704
	PH01003146G0230	PN	SH	-6.10581	0.00460321
	PH01003146G0240	PN	SH	-5.21551	0.0360341
	PH01003169G0070	PN	SH	-4.54695	0.0400422
	PH01003190G0100	PN	SH	-6.57475	0.0142788
	PH01003232G0140	PN	SH	-7.65838	0.0308029
	PH01003258G0170	PN	SH	-4.43458	0.0397127
	PH01003266G0070	PN	SH	-6.66802	0.0388824
	PH01003281G0080	PN	SH	-6.56754	0.00449009
	PH01003309G0050	PN	SH	-5.18238	0.0233403
	PH01003316G0140	PN	SH	-6.28343	0.0114211
	PH01003320G0110	PN	SH	-6.17842	0.031834
	PH01003370G0010	PN	SH	-7.30273	0.0447592
	PH01003371G0190	PN	SH	-8.60675	0.0057835
	PH01003393G0080	PN	SH	-7.65129	0.0319118
	PH01003401G0090	PN	SH	-6.07963	0.0245381
	PH01003464G0160	PN	SH	-5.26249	0.04284
	PH01003475G0200	PN	SH	-7.52126	0.00566824
	PH01003491G0110	PN	SH	-5.9182	0.0328501
	PH01003816G0150	PN	SH	-8.42879	0.0293681
	PH01003922G0080	PN	SH	-5.52037	0.0213537
	PH01004006G0090	PN	SH	-10.0223	0.041758
	PH01004058G0090	PN	SH	-11.0944	0.000208553
	PH01004067G0040	PN	SH	-8.42729	0.00753223
	PH01004134G0060	PN	SH	-10.591	0.0250252
	PH01004181G0160	PN	SH	-6.84318	0.0024903
	PH01004288G0050	PN	SH	-4.95969	0.0350553
	PH01004356G0100	PN	SH	-8.59149	0.00281403
	PH01004390G0120	PN	SH	7.38124	0.00302687
	PH01004403G0060	PN	SH	-6.5939	0.0270211
	PH01004437G0120	PN	SH	-9.93114	0.0450825
	PH01004446G0090	PN	SH	-9.81027	0.000896984
	PH01004448G0090	PN	SH	-5.53768	0.0121483
	PH01004502G0160	PN	SH	-5.66103	0.0236395
	PH01004566G0080	PN	SH	-6.05455	0.0415108
	PH01004591G0080	PN	SH	-6.18798	0.00779473
	PH01004610G0120	PN	SH	-8.52552	0.0256315
	PH01004627G0020	PN	SH	-9.659	0.00592174
	PH01004727G0150	PN	SH	4.36052	0.044396
	PH01004757G0020	PN	SH	-7.04621	0.0104825
	PH01004791G0030	PN	SH	-4.7477	0.0331786
	PH01004799G0030	PN	SH	-9.23251	0.0103025
	PH01004805G0060	PN	SH	-10.7302	0.00146037
	PH01004818G0120	PN	SH	-10.9366	0.0179893
	PH01004853G0070	PN	SH	-6.16527	0.0357114
	PH01004940G0100	PN	SH	-9.33764	0.000822192
	PH01004952G0030	PN	SH	-8.00708	0.0487897
	PH01004966G0010	PN	SH	-6.56232	0.00484438
	PH01005019G0010	PN	SH	-5.59476	0.0317723
	PH01005048G0010	PN	SH	-7.38941	0.00248157
	PH01005048G0020	PN	SH	-7.16841	0.018445
	PH01005144G0100	PN	SH	-5.16809	0.0332835
	PH01005158G0070	PN	SH	-7.48059	0.0066697
	PH01005299G0060	PN	SH	-7.80019	0.036824
	PH01005824G0080	PN	SH	-7.25893	0.00769355
	PH01006040G0030	PN	SH	-11.9743	0.00658191
	PH01006055G0040	PN	SH	-7.7864	0.00101083
	PH01006283G0060	PN	SH	-8.83409	0.0172935
	PH01006302G0070	PN	SH	-9.43267	0.000301176
	PH01006511G0050	PN	SH	-10.6669	0.0230867
	PH01006818G0010	PN	SH	-7.23612	0.0319701
	PH01007078G0010	PN	SH	-6.41714	0.0340685
	PH01008088G0020	PN	SH	8.40229	0.00112135
	PH01008100G0010	PN	SH	-9.12533	0.011994
	PH01011470G0010	PN	SH	-4.84394	0.0398304
	PH01013179G0010	PN	SH	-4.67963	0.0381264
	PH01015639G0010	PN	SH	-7.00359	0.00825415
	PH01016501G0010	PN	SH	-4.58673	0.0380737
	PH01033884G0010	PN	SH	-4.63431	0.0434327
	PH01037837G0010	PN	SH	-12.8531	8.32e-05
	PH01000231G0750	RH	PN	5.65259	0.0228081
	PH01002800G0200	RH	PN	6.60336	0.0258049
	PH01000323G0160	RH	LF	5.73881	0.0138242
	PH01000323G0160	RH	PN	5.7269	0.0139139
	PH01000090G1420	RH	LF	8.14232	0.00125918
	PH01000236G0450	RH	LF	7.87789	0.00327391
	PH01000370G1170	RH	LF	9.45006	0.00160472
	PH01002035G0310	RH	LF	8.57883	0.000903321
	PH01000090G1420	RH	PN	7.84816	0.00186861
	PH01000236G0450	RH	PN	7.32907	0.00808472
	PH01000370G1170	RH	PN	9.09141	0.0026672
	PH01002035G0310	RH	PN	8.37218	0.00113244
	PH01001672G0070	RH	LF	7.45924	0.00338365
	PH01002410G0100	RH	LF	7.04939	0.0497007
	PH01000283G0010	RH	PN	6.68013	0.0366751
	PH01001672G0070	RH	PN	7.69966	0.00232311
	PH01003702G0030	RH	PN	4.88935	0.0467274
	PH01000589G0400	RH	LF	7.42528	0.0234167
	PH01000589G0400	RH	PN	7.76691	0.0146027
	PH01000194G0730	RH	PN	7.03978	0.0437761
	PH01002225G0150	RH	LF	7.34932	0.0332835
	PH01002225G0150	RH	PN	7.81788	0.0177381
	PH01000367G0470	RH	LF	4.55009	0.0499466
	PH01000631G0240	RH	LF	9.08689	0.000346493
	PH01001038G0230	RH	LF	4.59276	0.0471496
	PH01000631G0240	RH	PN	6.95415	0.00624145
	PH01001102G0470	RH	LF	-5.96775	0.0107015
	PH01000357G0810	RH	PN	8.66288	0.0050286
	PH01000002G4180	RH	LF	9.02107	0.000567957
	PH01000002G4180	RH	PN	6.94545	0.0103685
	PH01000187G0410	RH	PN	6.41404	0.01522
	PH01005478G0020	RH	PN	6.56241	0.0271213
	PH01000905G0160	RH	LF	-9.50761	0.00064575
	PH01000905G0160	RH	PN	-6.32303	0.00547387
	PH01001287G0150	RH	LF	4.98278	0.0293497
	PH01000154G1300	RH	LF	8.44213	0.00701809
	PH01001083G0360	RH	LF	6.91763	0.00231213
	PH01003136G0020	RH	LF	5.5823	0.0384412
	PH01005032G0050	RH	LF	7.8983	0.00221241
	PH01006611G0020	RH	LF	8.31464	0.000605764
	PH01000154G1300	RH	PN	8.37157	0.00779473
	PH01001083G0360	RH	PN	7.2812	0.00143809
	PH01005032G0050	RH	PN	7.94616	0.00212542
	PH01006611G0020	RH	PN	8.22685	0.000677845
	PH01001238G0500	RH	SH	5.70725	0.0131971
	PH01000019G1840	RH	LF	-4.63353	0.0323723
	PH01000012G2610	RH	LF	4.97039	0.030183
	PH01000192G0490	RH	LF	8.66068	0.00176572
	PH01000230G0210	RH	LF	6.31538	0.0040871
	PH01000782G0330	RH	LF	12.086	8.32e-05
	PH01002103G0390	RH	LF	8.99641	0.00305087
	PH01000192G0490	RH	PN	8.61985	0.00187977
	PH01000230G0210	RH	PN	5.94409	0.00688861
	PH01000782G0330	RH	PN	11.2118	8.32e-05
	PH01002103G0390	RH	PN	8.99099	0.00306554
	PH01000644G0030	RH	LF	10.5439	0.000208553
	PH01000644G0030	RH	PN	7.74388	0.00731741
	PH01000001G2300	RH	LF	7.26355	0.0372859
	PH01000972G0390	RH	LF	7.27102	0.00445151
	PH01000972G0390	RH	PN	7.39423	0.00367287
	PH01002924G0170	RH	PN	7.33155	0.0139742
	PH01001314G0230	RH	LF	5.98901	0.0262214
	PH01001314G0230	RH	PN	5.64923	0.0442324
	PH01001050G0100	RH	PN	7.54724	0.00998661
	PH01002035G0070	RH	LF	5.91583	0.0294907
	PH01000246G1260	RH	LF	7.0412	0.00669102
	PH01000331G0190	RH	LF	8.71564	0.000555321
	PH01000331G0860	RH	LF	8.7984	0.00149111
	PH01000482G0210	RH	LF	7.24	0.00479459
	PH01000760G0440	RH	LF	12.4029	8.84e-05
	PH01000815G0680	RH	LF	7.10126	0.00797312
	PH01000822G0360	RH	LF	9.84919	0.00096608
	PH01000832G0640	RH	LF	4.72035	0.0286619
	PH01000877G0110	RH	LF	9.24395	0.000825215
	PH01001082G0410	RH	LF	10.1145	0.000168655
	PH01001626G0110	RH	LF	8.7131	0.000982117
	PH01001720G0230	RH	LF	5.35247	0.0117643
	PH01002002G0080	RH	LF	8.86847	0.00128194
	PH01002417G0290	RH	LF	6.73627	0.00209203
	PH01002475G0080	RH	LF	5.60602	0.0125352
	PH01002523G0140	RH	LF	5.28218	0.0230633
	PH01002719G0240	RH	LF	6.53761	0.00559158
	PH01002810G0080	RH	LF	7.32452	0.00258412
	PH01002995G0220	RH	LF	11.9937	0.000108884
	PH01003138G0030	RH	LF	5.0899	0.0208476
	PH01005355G0010	RH	LF	9.81626	0.000229081
	PH01005559G0080	RH	LF	9.01761	0.000359069
	PH01087490G0010	RH	LF	8.30662	0.00894398
	PH01000246G1260	RH	PN	6.51441	0.0159735
	PH01000331G0190	RH	PN	7.93306	0.00135198
	PH01000331G0860	RH	PN	8.51481	0.00221241
	PH01000482G0210	RH	PN	6.90882	0.00825415
	PH01000760G0440	RH	PN	12.0973	0.000117464
	PH01000815G0680	RH	PN	6.81652	0.0128439
	PH01000822G0360	RH	PN	9.5391	0.00143217
	PH01000832G0640	RH	PN	5.00092	0.0195203
	PH01000877G0110	RH	PN	9.41326	0.000720251
	PH01001082G0410	RH	PN	9.63798	0.000300361
	PH01001626G0110	RH	PN	8.19329	0.00203738
	PH01001720G0230	RH	PN	5.0116	0.0198477
	PH01002002G0080	RH	PN	8.6433	0.00179109
	PH01002417G0290	RH	PN	6.55104	0.00265111
	PH01002523G0140	RH	PN	6.2355	0.00723629
	PH01002719G0240	RH	PN	6.32349	0.0080706
	PH01002810G0080	RH	PN	7.74155	0.00141539
	PH01002995G0220	RH	PN	11.6184	0.000160487
	PH01003138G0030	RH	PN	4.71581	0.0341032
	PH01005355G0010	RH	PN	9.91277	0.000224666
	PH01005559G0080	RH	PN	7.92589	0.00117836
	PH01000760G0440	RH	SH	7.23595	0.0384725
	PH01001082G0410	RH	SH	6.55674	0.0194464
	PH01002995G0220	RH	SH	7.26932	0.0366817
	PH01000086G1040	RH	LF	11.1368	0.0238631
	PH01000198G1100	RH	LF	9.81533	0.000276384
	PH01000242G0150	RH	LF	12.8093	8.32e-05
	PH01000625G0360	RH	LF	8.08708	0.00239224
	PH01000653G0680	RH	LF	11.1578	0.000108884
	PH01001205G0170	RH	LF	8.1853	0.000720251
	PH01002452G0070	RH	LF	13.6183	8.32e-05
	PH01002466G0350	RH	LF	9.76538	0.000208553
	PH01003298G0130	RH	LF	10.4871	0.000144935
	PH01003394G0090	RH	LF	9.87571	0.000934514
	PH01005293G0040	RH	LF	11.4952	0.000171014
	PH01000086G1040	RH	PN	11.631	0.0185383
	PH01000198G1100	RH	PN	10.0862	0.000226688
	PH01000242G0150	RH	PN	11.7627	0.000144935
	PH01000625G0360	RH	PN	8.45257	0.00145447
	PH01000653G0680	RH	PN	10.9508	0.000141905
	PH01001205G0170	RH	PN	7.77638	0.00110068
	PH01002452G0070	RH	PN	12.862	8.32e-05
	PH01002466G0350	RH	PN	9.66508	0.000217877
	PH01003298G0130	RH	PN	10.1442	0.000211132
	PH01003394G0090	RH	PN	9.56655	0.0013798
	PH01005293G0040	RH	PN	10.9299	0.000316991
	PH01002452G0070	RH	SH	7.32553	0.03396
	PH01003159G0070	RH	LF	-8.53671	0.00198093
	PH01005193G0070	RH	LF	-5.56506	0.0420479
	PH01000310G0500	RH	LF	6.13539	0.00624914
	PH01000337G0770	RH	LF	9.80223	0.00102475
	PH01000012G1930	RH	PN	7.28081	0.0369874
	PH01000310G0500	RH	PN	6.29945	0.00485175
	PH01000337G0770	RH	PN	10.7506	0.000382813
	PH01001115G0280	RH	PN	5.80998	0.02229
	PH01001976G0140	RH	PN	6.49634	0.0475065
	PH01003159G0070	RH	PN	-5.62295	0.0217733
	PH01000135G1210	RH	LF	5.92553	0.0165843
	PH01000266G0820	RH	LF	5.98099	0.00546346
	PH01000789G0260	RH	LF	4.77867	0.027476
	PH01001818G0340	RH	LF	6.46836	0.00300829
	PH01000135G1210	RH	PN	5.9198	0.017245
	PH01000266G0820	RH	PN	5.58393	0.010494
	PH01000781G0430	RH	PN	6.79589	0.0314947
	PH01000789G0260	RH	PN	4.64631	0.0363828
	PH01001818G0340	RH	PN	6.33644	0.00352368
	PH01002623G0170	RH	SH	-4.46635	0.0425068
	PH01002623G0180	RH	SH	-4.56324	0.043453
	PH01000015G0220	RH	PN	6.88501	0.00215205
	PH01000543G0160	RH	PN	5.83045	0.00885887
	PH01000906G0020	RH	PN	5.6773	0.0143139
	PH01000943G0260	RH	PN	8.95268	0.000521994
	PH01003771G0070	RH	PN	7.25798	0.00625285
	PH01172955G0010	RH	PN	5.64676	0.0143918
	PH01000674G0710	RH	PN	7.06028	0.0490186
	PH01000147G1210	RH	PN	4.38659	0.0426524
	PH01000175G0030	RH	LF	-8.38513	0.0024903
	PH01001272G0030	RH	LF	5.8322	0.0339424
	PH01000175G0030	RH	PN	-7.79233	0.0036501
	PH01000548G0440	RH	PN	8.14585	0.0407365
	PH01003123G0140	RH	PN	5.69261	0.0200658
	PH01000766G0630	RH	LF	4.58352	0.0471915
	PH01000000G3800	RH	PN	4.86348	0.0263513
	PH01000050G0890	RH	LF	-8.39573	0.000672934
	PH01000059G2150	RH	LF	-8.2548	0.00213114
	PH01000131G0830	RH	LF	-5.38645	0.0334002
	PH01000150G1290	RH	LF	-7.91269	0.00103078
	PH01000196G0050	RH	LF	-5.45099	0.0134639
	PH01000243G0810	RH	LF	-6.41726	0.0164734
	PH01000287G0850	RH	LF	-5.51068	0.0126016
	PH01000390G0370	RH	LF	-6.18859	0.0079909
	PH01000397G0420	RH	LF	-7.09589	0.00470325
	PH01000411G0640	RH	LF	-7.60365	0.00922042
	PH01000511G0920	RH	LF	-4.56892	0.0355431
	PH01000530G0160	RH	LF	-7.75756	0.0317935
	PH01000538G0650	RH	LF	-5.77363	0.0332422
	PH01000622G0730	RH	LF	-5.27141	0.0458811
	PH01000646G0420	RH	LF	-6.07556	0.0483755
	PH01000734G0610	RH	LF	-5.11552	0.0154453
	PH01000829G0650	RH	LF	-7.69576	0.0336416
	PH01000914G0720	RH	LF	-5.63484	0.0240636
	PH01001120G0590	RH	LF	-6.79105	0.00280576
	PH01001288G0190	RH	LF	-5.52813	0.0116237
	PH01001417G0480	RH	LF	-6.53189	0.00272083
	PH01001440G0250	RH	LF	-4.6151	0.0372859
	PH01001477G0260	RH	LF	-5.51306	0.0352584
	PH01001592G0130	RH	LF	-6.59637	0.0380946
	PH01001652G0410	RH	LF	-5.91164	0.0323722
	PH01001859G0010	RH	LF	-9.53791	0.000359069
	PH01001945G0320	RH	LF	-6.95864	0.00784152
	PH01002178G0200	RH	LF	-6.10437	0.0102915
	PH01002251G0150	RH	LF	-6.30424	0.0035125
	PH01002316G0320	RH	LF	-6.65456	0.0261189
	PH01002809G0210	RH	LF	-6.15256	0.0478208
	PH01002967G0190	RH	LF	-9.42194	0.00300829
	PH01003305G0130	RH	LF	-7.24412	0.00318952
	PH01004390G0120	RH	LF	-6.9105	0.0072003
	PH01005012G0090	RH	LF	-5.06206	0.0493375
	PH01005106G0070	RH	LF	-5.72514	0.032939
	PH01006983G0030	RH	LF	-5.54944	0.00950638
	PH01000003G0430	RH	LF	4.7869	0.0286289
	PH01000003G2350	RH	LF	7.03761	0.0496998
	PH01000010G0990	RH	LF	7.41983	0.0121625
	PH01000011G1900	RH	LF	6.72608	0.0213992
	PH01000013G0420	RH	LF	6.03119	0.0448693
	PH01000015G0190	RH	LF	4.68693	0.0395908
	PH01000017G1990	RH	LF	5.27491	0.0122977
	PH01000023G1620	RH	LF	5.23954	0.0268909
	PH01000028G2330	RH	LF	8.03769	0.0130485
	PH01000030G1340	RH	LF	6.59453	0.0188103
	PH01000031G2300	RH	LF	5.88265	0.0429917
	PH01000038G0470	RH	LF	6.1573	0.0366817
	PH01000038G0510	RH	LF	5.74545	0.0155463
	PH01000040G2070	RH	LF	5.54278	0.0341624
	PH01000043G0030	RH	LF	5.09447	0.0220557
	PH01000048G1770	RH	LF	7.29016	0.0375722
	PH01000059G1030	RH	LF	7.12475	0.0464277
	PH01000059G1270	RH	LF	5.50566	0.0434327
	PH01000059G2110	RH	LF	7.12968	0.00183655
	PH01000063G1300	RH	LF	7.37435	0.0130729
	PH01000072G0880	RH	LF	10.8941	0.000314106
	PH01000080G1510	RH	LF	7.26089	0.0394987
	PH01000083G0580	RH	LF	7.72218	0.00227329
	PH01000087G0190	RH	LF	6.75806	0.00159078
	PH01000098G0630	RH	LF	7.70901	0.00128746
	PH01000101G1220	RH	LF	7.61239	0.00910926
	PH01000115G0040	RH	LF	7.55769	0.00227942
	PH01000115G0180	RH	LF	5.5221	0.0220075
	PH01000131G1260	RH	LF	5.96092	0.0394987
	PH01000133G0330	RH	LF	7.30962	0.0356937
	PH01000139G0020	RH	LF	6.67132	0.0385
	PH01000142G0230	RH	LF	7.28607	0.0380511
	PH01000144G1500	RH	LF	7.68024	0.00232404
	PH01000179G0630	RH	LF	8.54231	0.00125152
	PH01000180G0300	RH	LF	7.13601	0.0459549
	PH01000187G0290	RH	LF	7.67772	0.0223314
	PH01000213G1380	RH	LF	7.54869	0.0250357
	PH01000213G1410	RH	LF	7.33509	0.0347684
	PH01000230G0880	RH	LF	7.61892	0.0244019
	PH01000233G0340	RH	LF	9.72235	0.00111077
	PH01000239G0570	RH	LF	6.84134	0.00392464
	PH01000246G1150	RH	LF	8.76065	0.00151671
	PH01000254G0780	RH	LF	5.30571	0.0290495
	PH01000260G1030	RH	LF	4.91745	0.0335166
	PH01000293G0560	RH	LF	7.26845	0.0382711
	PH01000349G0450	RH	LF	7.67023	0.00814108
	PH01000349G0810	RH	LF	8.73349	0.00274305
	PH01000356G0310	RH	LF	9.35732	0.00183655
	PH01000356G0640	RH	LF	4.88806	0.0386195
	PH01000360G0020	RH	LF	10.0884	0.000657711
	PH01000360G1130	RH	LF	7.15518	0.0414513
	PH01000364G0860	RH	LF	8.45321	0.00135198
	PH01000367G0850	RH	LF	7.41503	0.0313956
	PH01000379G0490	RH	LF	7.74065	0.0107492
	PH01000392G0700	RH	LF	6.70257	0.022202
	PH01000393G0510	RH	LF	8.54437	0.0021037
	PH01000445G0250	RH	LF	7.13207	0.0076336
	PH01000460G0130	RH	LF	5.84675	0.0176902
	PH01000461G0090	RH	LF	8.10723	0.0117367
	PH01000471G0220	RH	LF	7.20351	0.0406477
	PH01000500G0520	RH	LF	6.10248	0.0353831
	PH01000510G0620	RH	LF	7.00215	0.0137332
	PH01000523G0190	RH	LF	5.79935	0.00997262
	PH01000537G0430	RH	LF	5.56505	0.0175977
	PH01000559G0630	RH	LF	6.42073	0.0329335
	PH01000563G0410	RH	LF	8.77295	0.0042976
	PH01000569G0260	RH	LF	6.96981	0.0144444
	PH01000578G0270	RH	LF	9.98996	0.000845523
	PH01000598G0790	RH	LF	6.51058	0.030081
	PH01000696G0320	RH	LF	8.09801	0.000607031
	PH01000727G0690	RH	LF	9.02825	0.00291814
	PH01000733G0110	RH	LF	7.04899	0.0220272
	PH01000755G0170	RH	LF	8.45826	0.00699053
	PH01000759G0070	RH	LF	7.36965	0.0331764
	PH01000759G0180	RH	LF	5.67954	0.0215504
	PH01000765G0010	RH	LF	7.39899	0.0329488
	PH01000775G0690	RH	LF	10.7671	0.000373506
	PH01000825G0670	RH	LF	5.39678	0.0117138
	PH01000850G0270	RH	LF	5.19973	0.0469548
	PH01000853G0340	RH	LF	7.21605	0.0168722
	PH01000883G0370	RH	LF	7.17077	0.00528179
	PH01000883G0620	RH	LF	5.86586	0.0454587
	PH01000890G0730	RH	LF	4.31418	0.0489747
	PH01000919G0300	RH	LF	7.0626	0.0489747
	PH01000934G0330	RH	LF	8.67361	0.000797927
	PH01000941G0520	RH	LF	5.44078	0.0239584
	PH01000947G0180	RH	LF	7.238	0.00468343
	PH01000947G0680	RH	LF	10.4265	0.000557699
	PH01000949G0530	RH	LF	6.29104	0.023221
	PH01000953G0720	RH	LF	6.06129	0.0231641
	PH01001011G0420	RH	LF	6.71873	0.0216316
	PH01001034G0440	RH	LF	8.53936	0.00608143
	PH01001058G0290	RH	LF	4.33035	0.0439793
	PH01001102G0310	RH	LF	8.04652	0.0125195
	PH01001103G0370	RH	LF	5.4923	0.0316509
	PH01001115G0700	RH	LF	6.43954	0.0239584
	PH01001117G0550	RH	LF	6.69487	0.0119295
	PH01001129G0380	RH	LF	7.2964	0.0149113
	PH01001182G0030	RH	LF	4.92906	0.0351478
	PH01001183G0120	RH	LF	5.7075	0.0180172
	PH01001184G0530	RH	LF	5.93636	0.00765414
	PH01001229G0370	RH	LF	8.75398	0.00443795
	PH01001300G0510	RH	LF	7.83768	0.0172856
	PH01001304G0090	RH	LF	7.82448	0.00649024
	PH01001313G0320	RH	LF	8.42373	0.00250783
	PH01001430G0250	RH	LF	6.02693	0.0348665
	PH01001431G0080	RH	LF	6.20455	0.0125311
	PH01001453G0450	RH	LF	6.25612	0.019859
	PH01001472G0280	RH	LF	9.02574	0.00292641
	PH01001566G0280	RH	LF	8.24405	0.00972155
	PH01001567G0390	RH	LF	8.17781	0.0021698
	PH01001575G0290	RH	LF	6.30722	0.00933727
	PH01001580G0440	RH	LF	5.95652	0.0105451
	PH01001582G0180	RH	LF	9.61324	0.00130142
	PH01001600G0220	RH	LF	9.49361	0.00152694
	PH01001606G0050	RH	LF	7.12008	0.0454453
	PH01001614G0190	RH	LF	7.91054	0.000951891
	PH01001637G0210	RH	LF	5.34446	0.0156468
	PH01001639G0300	RH	LF	6.77115	0.0138058
	PH01001800G0210	RH	LF	6.03124	0.0434249
	PH01001803G0200	RH	LF	6.53216	0.0154846
	PH01001810G0250	RH	LF	6.7282	0.0352752
	PH01001815G0110	RH	LF	6.62526	0.0248484
	PH01001836G0010	RH	LF	9.53325	0.000622482
	PH01001997G0200	RH	LF	7.05128	0.0216794
	PH01002010G0330	RH	LF	7.0958	0.0464485
	PH01002045G0440	RH	LF	8.88847	0.00360735
	PH01002057G0070	RH	LF	9.35368	0.00186546
	PH01002058G0210	RH	LF	4.70923	0.0366216
	PH01002072G0370	RH	LF	6.02688	0.0213734
	PH01002103G0360	RH	LF	7.9602	0.0148396
	PH01002152G0170	RH	LF	7.85793	0.0167041
	PH01002200G0250	RH	LF	6.59786	0.0184355
	PH01002217G0260	RH	LF	6.79107	0.0319118
	PH01002371G0140	RH	LF	8.05918	0.0125031
	PH01002391G0070	RH	LF	7.51124	0.0274212
	PH01002396G0120	RH	LF	7.49238	0.00241542
	PH01002449G0230	RH	LF	4.53719	0.0464277
	PH01002598G0120	RH	LF	6.57632	0.00551708
	PH01002616G0280	RH	LF	5.34202	0.0399639
	PH01002627G0070	RH	LF	7.27999	0.037175
	PH01002712G0070	RH	LF	6.56902	0.00685145
	PH01002815G0130	RH	LF	5.48687	0.0497214
	PH01002823G0080	RH	LF	9.56418	0.00137323
	PH01002869G0040	RH	LF	7.80941	0.018673
	PH01002899G0100	RH	LF	4.64949	0.0485207
	PH01002972G0210	RH	LF	6.67166	0.00333345
	PH01003023G0120	RH	LF	6.47997	0.0490615
	PH01003023G0190	RH	LF	7.15819	0.00203224
	PH01003059G0150	RH	LF	7.30905	0.0247609
	PH01003108G0020	RH	LF	7.96586	0.0143336
	PH01003108G0240	RH	LF	4.46153	0.0425494
	PH01003133G0160	RH	LF	5.49293	0.0382383
	PH01003146G0040	RH	LF	8.13059	0.00228408
	PH01003146G0230	RH	LF	9.30165	0.000388612
	PH01003146G0240	RH	LF	8.15121	0.00379895
	PH01003401G0090	RH	LF	7.36142	0.0136017
	PH01003768G0050	RH	LF	5.89117	0.0264847
	PH01003808G0010	RH	LF	8.42102	0.0074417
	PH01004134G0060	RH	LF	7.33778	0.0359337
	PH01004286G0070	RH	LF	6.50167	0.0221269
	PH01004358G0030	RH	LF	7.22395	0.0164734
	PH01004448G0090	RH	LF	4.57418	0.0336416
	PH01004495G0130	RH	LF	7.1512	0.0434327
	PH01004595G0120	RH	LF	6.31144	0.00778072
	PH01004602G0080	RH	LF	9.31172	0.00633295
	PH01004678G0050	RH	LF	7.63914	0.0233481
	PH01005048G0010	RH	LF	5.34399	0.0128547
	PH01005089G0130	RH	LF	4.86172	0.0424102
	PH01005158G0070	RH	LF	6.16011	0.0196885
	PH01005184G0010	RH	LF	7.70485	0.00193757
	PH01005199G0080	RH	LF	8.06852	0.00437414
	PH01005309G0050	RH	LF	8.3502	0.00793382
	PH01005750G0010	RH	LF	7.3271	0.0360863
	PH01005824G0080	RH	LF	5.60433	0.0371459
	PH01005966G0030	RH	LF	5.36025	0.041758
	PH01006330G0020	RH	LF	6.44893	0.0228948
	PH01007108G0040	RH	LF	9.13815	0.000920119
	PH01007225G0030	RH	LF	7.83817	0.0441656
	PH01008511G0020	RH	LF	5.05864	0.0228054
	PH01009046G0010	RH	LF	7.69465	0.00445589
	PH01010679G0030	RH	LF	8.78262	0.00418241
	PH01011470G0010	RH	LF	5.76731	0.00779473
	PH01013179G0010	RH	LF	5.05571	0.0232598
	PH01016501G0010	RH	LF	5.59637	0.00917399
	PH01033884G0010	RH	LF	5.36884	0.0129662
	PH01093035G0010	RH	LF	9.4371	0.000715771
	PH01133955G0010	RH	LF	6.6941	0.0380088
	PH01149378G0010	RH	LF	8.22127	0.0034035
	PH01169704G0010	RH	LF	7.2039	0.0434499
	PH01182972G0010	RH	LF	6.05881	0.0209707
	PH01238153G0010	RH	LF	9.90178	0.000359069
	PH01000050G0890	RH	PN	-5.6131	0.00779473
	PH01000059G2150	RH	PN	-7.35284	0.00310658
	PH01000061G0380	RH	PN	-4.41164	0.0487191
	PH01000080G0200	RH	PN	-5.47092	0.0489537
	PH01000002G2860	RH	PN	6.20642	0.0334634
	PH01000003G0430	RH	PN	4.56052	0.0420179
	PH01000010G0990	RH	PN	7.77415	0.006974
	PH01000010G1130	RH	PN	8.08424	0.00425755
	PH01000010G3140	RH	PN	5.40067	0.0127399
	PH01000011G1900	RH	PN	7.23907	0.0094373
	PH01000013G0420	RH	PN	6.74713	0.0143695
	PH01000013G2090	RH	PN	4.46386	0.0441054
	PH01000015G0190	RH	PN	4.69603	0.0417018
	PH01000017G1990	RH	PN	6.26145	0.00478963
	PH01000028G1600	RH	PN	7.40391	0.0313711
	PH01000028G2330	RH	PN	7.9502	0.0144609
	PH01000030G1340	RH	PN	6.61762	0.017761
	PH01000031G2300	RH	PN	8.2148	0.00116315
	PH01000032G1490	RH	PN	4.81981	0.0447286
	PH01000034G0340	RH	PN	5.2006	0.0340717
	PH01000038G0470	RH	PN	7.27848	0.00604536
	PH01000043G0030	RH	PN	4.70156	0.0441585
	PH01000048G1770	RH	PN	8.30778	0.00858394
	PH01000049G0280	RH	PN	6.66457	0.0341536
	PH01000053G1650	RH	PN	7.23294	0.0038288
	PH01000243G0810	RH	PN	-6.28746	0.0107202
	PH01000057G1550	RH	PN	5.59244	0.00993108
	PH01000287G0850	RH	PN	-6.28175	0.00359918
	PH01000058G1180	RH	PN	4.83454	0.040706
	PH01000059G2110	RH	PN	6.58961	0.00445056
	PH01000063G1300	RH	PN	8.69387	0.00170089
	PH01000068G1380	RH	PN	5.96079	0.00658303
	PH01000072G0880	RH	PN	10.3096	0.00064575
	PH01000080G1070	RH	PN	6.83612	0.0294685
	PH01000080G1510	RH	PN	7.83125	0.0176345
	PH01000081G0140	RH	PN	6.43562	0.0039926
	PH01000087G0190	RH	PN	5.61808	0.00927038
	PH01000390G0370	RH	PN	-7.35933	0.00232552
	PH01000091G0440	RH	PN	6.83398	0.0180451
	PH01000092G1300	RH	PN	7.30786	0.00344461
	PH01000397G0420	RH	PN	-7.856	0.00253949
	PH01000397G0680	RH	PN	-8.91909	0.00539759
	PH01000095G1340	RH	PN	7.1767	0.0420111
	PH01000456G0330	RH	PN	-8.88107	0.000795208
	PH01000111G0850	RH	PN	5.30074	0.0425441
	PH01000115G0040	RH	PN	7.0279	0.00556289
	PH01000129G0360	RH	PN	4.60835	0.0304602
	PH01000511G0920	RH	PN	-4.53117	0.0380737
	PH01000130G0720	RH	PN	9.12626	0.00255762
	PH01000142G0230	RH	PN	8.13262	0.0110203
	PH01000154G1240	RH	PN	10.3224	0.000262513
	PH01000164G0470	RH	PN	5.5416	0.0454453
	PH01000165G1550	RH	PN	5.51933	0.0385123
	PH01000173G0010	RH	PN	5.81554	0.0187483
	PH01000173G1010	RH	PN	5.32228	0.019814
	PH01000179G0630	RH	PN	9.04455	0.00074869
	PH01000622G0730	RH	PN	-5.22469	0.0414513
	PH01000187G0290	RH	PN	10.2283	0.000691014
	PH01000202G1080	RH	PN	5.2316	0.0216316
	PH01000213G1380	RH	PN	7.79925	0.0181332
	PH01000233G0340	RH	PN	9.51763	0.00149432
	PH01000239G0570	RH	PN	7.89217	0.00101959
	PH01000714G0020	RH	PN	-5.61018	0.0242303
	PH01000259G1230	RH	PN	4.51691	0.0454042
	PH01000293G0560	RH	PN	7.68409	0.021352
	PH01000734G0610	RH	PN	-6.29426	0.00353535
	PH01000341G0150	RH	PN	4.77989	0.0414513
	PH01000350G0060	RH	PN	6.23659	0.0499466
	PH01000356G0310	RH	PN	8.38761	0.00763228
	PH01000360G0020	RH	PN	9.70046	0.000840645
	PH01000364G0860	RH	PN	8.28877	0.0017368
	PH01000367G0530	RH	PN	5.40809	0.0265573
	PH01000367G0850	RH	PN	8.89596	0.00352368
	PH01000370G1100	RH	PN	6.76366	0.0325851
	PH01000392G0700	RH	PN	6.59766	0.0262214
	PH01000393G0510	RH	PN	6.50694	0.0467225
	PH01000411G0510	RH	PN	4.41061	0.0467215
	PH01000474G0760	RH	PN	10.2527	0.000678412
	PH01000478G1050	RH	PN	5.27166	0.0133334
	PH01000510G0620	RH	PN	7.71818	0.00429638
	PH01000513G0120	RH	PN	9.05273	0.00282119
	PH01000523G0190	RH	PN	5.31846	0.0208458
	PH01000533G0200	RH	PN	6.77974	0.0439267
	PH01000563G0410	RH	PN	8.15804	0.0107493
	PH01000569G0260	RH	PN	7.05295	0.0127027
	PH01000569G0550	RH	PN	6.26331	0.00583617
	PH01000578G0270	RH	PN	10.1345	0.000767152
	PH01000606G0250	RH	PN	7.57294	0.00366225
	PH01000623G0320	RH	PN	5.02886	0.026096
	PH01000639G0270	RH	PN	4.76142	0.0285574
	PH01000670G0270	RH	PN	8.68439	0.0017368
	PH01000696G0320	RH	PN	7.62509	0.00105536
	PH01000707G0010	RH	PN	7.75671	0.00719791
	PH01001097G0170	RH	PN	-5.4906	0.020483
	PH01000727G0690	RH	PN	8.48099	0.00671288
	PH01000729G0220	RH	PN	5.87103	0.0364434
	PH01000735G0110	RH	PN	4.9333	0.0236296
	PH01001120G0590	RH	PN	-7.77438	0.000941575
	PH01000749G0610	RH	PN	4.90688	0.0344551
	PH01000749G0820	RH	PN	6.03508	0.0432872
	PH01001136G0170	RH	PN	-7.28611	0.00486957
	PH01000755G0170	RH	PN	8.69977	0.00477332
	PH01000759G0180	RH	PN	5.627	0.0238269
	PH01000765G0010	RH	PN	7.55088	0.0252719
	PH01000775G0690	RH	PN	10.8346	0.000359069
	PH01000791G0590	RH	PN	8.47	0.00683568
	PH01000794G0630	RH	PN	7.57386	0.0245381
	PH01000811G0450	RH	PN	8.32009	0.00293615
	PH01000825G0670	RH	PN	5.31378	0.0138662
	PH01000853G0340	RH	PN	6.51492	0.0463247
	PH01000883G0620	RH	PN	7.57969	0.00272083
	PH01001388G0160	RH	PN	-8.48212	0.011375
	PH01000901G0490	RH	PN	4.89999	0.0225255
	PH01001440G0250	RH	PN	-4.7696	0.0313373
	PH01000926G0380	RH	PN	6.1092	0.0303591
	PH01000933G0130	RH	PN	7.4288	0.0307689
	PH01000934G0330	RH	PN	7.71701	0.00293678
	PH01000936G0480	RH	PN	7.46918	0.0285574
	PH01000943G0460	RH	PN	7.70261	0.00778007
	PH01000947G0180	RH	PN	6.57955	0.0143205
	PH01000947G0680	RH	PN	9.93863	0.000911214
	PH01000949G0530	RH	PN	5.79274	0.0485625
	PH01000953G0720	RH	PN	6.22704	0.0176023
	PH01000970G0380	RH	PN	5.70312	0.0355395
	PH01000975G0330	RH	PN	6.67685	0.00979794
	PH01001028G0080	RH	PN	5.25212	0.0290773
	PH01001038G0420	RH	PN	5.35703	0.0240553
	PH01001102G0310	RH	PN	7.26302	0.0374448
	PH01001636G0400	RH	PN	-5.33777	0.0380737
	PH01001103G0370	RH	PN	5.65792	0.0240944
	PH01001117G0550	RH	PN	8.34141	0.000998874
	PH01001131G0040	RH	PN	8.74342	0.000393278
	PH01001133G0100	RH	PN	4.7773	0.0482353
	PH01001155G0390	RH	PN	7.40285	0.0315549
	PH01001182G0490	RH	PN	7.52604	0.0258797
	PH01001184G0530	RH	PN	5.52314	0.0142641
	PH01001188G0490	RH	PN	10.4541	0.0005501
	PH01001848G0230	RH	PN	-7.19933	0.0241232
	PH01001859G0010	RH	PN	-7.81026	0.00221241
	PH01001229G0370	RH	PN	8.93555	0.00333816
	PH01001925G0060	RH	PN	-7.22474	0.0138797
	PH01001945G0320	RH	PN	-9.76413	0.00161255
	PH01001280G0060	RH	PN	6.59574	0.040809
	PH01001304G0090	RH	PN	7.53324	0.01027
	PH01001313G0320	RH	PN	7.88901	0.00583123
	PH01001322G0070	RH	PN	6.79999	0.0190283
	PH01001360G0530	RH	PN	9.19209	0.00230529
	PH01001397G0220	RH	PN	4.53716	0.0414037
	PH01001453G0450	RH	PN	7.12831	0.0046468
	PH01001472G0280	RH	PN	8.26744	0.00914527
	PH01001475G0440	RH	PN	5.25527	0.0134739
	PH01001496G0260	RH	PN	7.84587	0.0168802
	PH01001523G0230	RH	PN	5.77395	0.0318655
	PH01001556G0150	RH	PN	6.55326	0.0437376
	PH01001566G0280	RH	PN	8.63232	0.00528179
	PH01001567G0390	RH	PN	7.88261	0.00328638
	PH01001580G0090	RH	PN	6.74566	0.0143765
	PH01001582G0180	RH	PN	8.37722	0.00774675
	PH01001585G0130	RH	PN	6.17424	0.0476439
	PH01001600G0220	RH	PN	8.49147	0.00659561
	PH01001606G0050	RH	PN	8.25119	0.0093459
	PH01001614G0190	RH	PN	7.32126	0.00227942
	PH01001637G0210	RH	PN	4.84792	0.0355821
	PH01001726G0230	RH	PN	5.21838	0.0334215
	PH01002612G0170	RH	PN	-7.27608	0.00640291
	PH01001737G0180	RH	PN	6.21106	0.0455974
	PH01001746G0190	RH	PN	5.90599	0.016776
	PH01001800G0210	RH	PN	5.94769	0.0492724
	PH01001803G0200	RH	PN	5.80227	0.0479142
	PH01001810G0250	RH	PN	6.67438	0.0370243
	PH01001836G0010	RH	PN	9.66012	0.000696628
	PH01001892G0210	RH	PN	7.69404	0.00166519
	PH01001967G0220	RH	PN	8.43949	0.0010747
	PH01001997G0200	RH	PN	6.76649	0.0325254
	PH01002010G0330	RH	PN	7.72987	0.019859
	PH01002020G0360	RH	PN	8.61877	0.00541534
	PH01002045G0440	RH	PN	8.85207	0.0037798
	PH01002057G0070	RH	PN	10.0726	0.000831791
	PH01002058G0210	RH	PN	5.47662	0.0112803
	PH01002103G0360	RH	PN	9.77982	0.00104868
	PH01002148G0300	RH	PN	10.2592	0.000672934
	PH01002152G0170	RH	PN	7.95827	0.0144609
	PH01002201G0080	RH	PN	6.04253	0.00683103
	PH01002216G0160	RH	PN	7.42311	0.0121927
	PH01002217G0260	RH	PN	8.98481	0.00116315
	PH01002324G0270	RH	PN	6.35253	0.0371928
	PH01003305G0130	RH	PN	-7.98535	0.00142137
	PH01003340G0250	RH	PN	-4.34624	0.0475693
	PH01002370G0100	RH	PN	6.16123	0.0171554
	PH01002371G0140	RH	PN	7.26913	0.0373667
	PH01002377G0200	RH	PN	7.74362	0.0196007
	PH01002378G0050	RH	PN	6.46425	0.0173917
	PH01002391G0070	RH	PN	7.3185	0.0350578
	PH01002396G0120	RH	PN	6.60755	0.0109887
	PH01002417G0300	RH	PN	9.78119	0.00321324
	PH01004390G0120	RH	PN	-6.7523	0.00838288
	PH01002606G0040	RH	PN	7.55448	0.00186874
	PH01004441G0040	RH	PN	-5.22311	0.0194998
	PH01002616G0280	RH	PN	5.84861	0.0176789
	PH01002625G0190	RH	PN	5.447	0.0307132
	PH01002627G0070	RH	PN	7.5516	0.0253402
	PH01002642G0160	RH	PN	6.71206	0.00227327
	PH01002642G0170	RH	PN	8.24508	0.000613293
	PH01002701G0030	RH	PN	5.8695	0.0437301
	PH01002712G0070	RH	PN	5.86059	0.0205481
	PH01002815G0130	RH	PN	6.46784	0.0102442
	PH01005012G0090	RH	PN	-7.68481	0.00437499
	PH01002823G0080	RH	PN	9.10389	0.00262056
	PH01002972G0210	RH	PN	6.06279	0.00960472
	PH01003023G0190	RH	PN	6.58889	0.00490414
	PH01003059G0150	RH	PN	8.76469	0.00272756
	PH01003107G0020	RH	PN	4.92029	0.044841
	PH01003108G0020	RH	PN	8.7548	0.00437499
	PH01008088G0020	RH	PN	-8.83274	0.000721435
	PH01003133G0160	RH	PN	5.79428	0.0238314
	PH01003146G0230	RH	PN	9.72579	0.00026626
	PH01003146G0240	RH	PN	8.44977	0.00242745
	PH01003169G0070	RH	PN	4.64009	0.03903
	PH01003190G0100	RH	PN	6.00634	0.0250995
	PH01003232G0140	RH	PN	7.31249	0.0353735
	PH01003281G0080	RH	PN	6.67282	0.00428849
	PH01003356G0050	RH	PN	5.41753	0.0142379
	PH01047699G0010	RH	PN	-8.52392	0.0106967
	PH01003371G0190	RH	PN	7.43543	0.0118555
	PH01003401G0090	RH	PN	7.62239	0.00883079
	PH01003475G0200	RH	PN	8.12438	0.00398549
	PH01221966G0010	RH	PN	-6.84662	0.0204786
	PH01004058G0090	RH	PN	6.45542	0.00353948
	PH01004134G0060	RH	PN	8.08454	0.0119295
	PH01004222G0040	RH	PN	7.54727	0.0253402
	PH01004403G0060	RH	PN	7.10115	0.0198913
	PH01004448G0090	RH	PN	4.43913	0.0443886
	PH01004495G0130	RH	PN	7.18402	0.0420111
	PH01004610G0120	RH	PN	7.20638	0.0403381
	PH01004627G0020	RH	PN	6.72699	0.0214245
	PH01004805G0060	RH	PN	5.78198	0.0232663
	PH01004855G0070	RH	PN	6.13032	0.0240944
	PH01004940G0100	RH	PN	4.86365	0.0321181
	PH01004966G0010	RH	PN	7.56281	0.00208859
	PH01005144G0100	RH	PN	5.1101	0.0331764
	PH01005158G0070	RH	PN	6.16752	0.0194242
	PH01005309G0050	RH	PN	8.39264	0.00755154
	PH01005824G0080	RH	PN	5.95843	0.021266
	PH01006055G0040	RH	PN	5.88335	0.00578508
	PH01006511G0050	RH	PN	6.87847	0.016776
	PH01009046G0010	RH	PN	6.42619	0.0337898
	PH01009738G0010	RH	PN	7.10953	0.0467215
	PH01010679G0030	RH	PN	7.55373	0.0251382
	PH01011470G0010	RH	PN	6.59183	0.00257568
	PH01013179G0010	RH	PN	5.12718	0.0185622
	PH01016501G0010	RH	PN	5.38509	0.0119609
	PH01033884G0010	RH	PN	5.14302	0.0182922
	PH01037837G0010	RH	PN	13.8167	8.32e-05
	PH01093035G0010	RH	PN	8.31496	0.00310658
	PH01164434G0010	RH	PN	7.67247	0.0226527
	PH01169704G0010	RH	PN	10.111	0.000811084
	PH01238153G0010	RH	PN	8.62233	0.0021418
	PH01277935G0010	RH	PN	6.9101	0.00269138
	PH01000163G0150	RH	SH	5.05817	0.0405611
	PH01000439G0610	RH	SH	-5.80986	0.0376941
	PH01000525G0380	RH	SH	-6.11027	0.0174436
	PH01000525G0430	RH	SH	-4.98487	0.0218001
	PH01000901G0490	RH	SH	4.86583	0.023999
	PH01001588G0420	RH	SH	-7.68675	0.0295929
	PH01003305G0130	RH	SH	-6.55341	0.00411226
	PH01003504G0010	RH	SH	-5.62923	0.0489091
	PH01005106G0070	RH	SH	-7.99872	0.00441256
	PH01000000G7460	RT	RH	6.07344	0.0046146
	PH01000231G0750	RT	RH	-5.26132	0.0424126
	PH01005184G0030	RT	SH	7.69809	0.00452474
	PH01005184G0030	RT	LF	7.89443	0.00326157
	PH01005184G0030	RT	PN	7.57051	0.00559113
	PH01000918G0140	RT	SH	-5.5038	0.0198315
	PH01000019G1400	RT	LF	8.77896	0.00700941
	PH01000019G1400	RT	PN	7.93088	0.0230617
	PH01046013G0010	RT	LF	9.38526	0.000271587
	PH01046013G0010	RT	PN	5.96281	0.0370528
	PH01001755G0180	RT	PN	8.70622	0.00776593
	PH01003625G0030	RT	SH	-7.60471	0.00780605
	PH01001468G0240	RT	RH	8.60271	0.00900131
	PH01001468G0240	RT	SH	10.1056	0.00113173
	PH01001468G0240	RT	LF	7.46007	0.0443886
	PH01001381G0520	RT	SH	-5.0935	0.0423761
	PH01000323G0160	RT	RH	-4.99549	0.0443886
	PH01000323G0160	RT	SH	-8.07043	0.00310658
	PH01000090G1420	RT	LF	7.46168	0.00208859
	PH01000236G0450	RT	LF	9.96325	0.00130142
	PH01000370G1170	RT	LF	8.36715	0.00232418
	PH01002035G0310	RT	LF	8.19731	0.00110068
	PH01000090G1420	RT	PN	7.16752	0.00318717
	PH01000236G0450	RT	PN	9.41443	0.00275788
	PH01000370G1170	RT	PN	8.00849	0.00413117
	PH01002035G0310	RT	PN	7.99066	0.00144752
	PH01000389G0860	RT	LF	9.36584	0.00293981
	PH01001872G0340	RT	LF	5.82202	0.0231391
	PH01000389G0860	RT	PN	7.45293	0.0430998
	PH01000445G0430	RT	SH	-4.67264	0.0309035
	PH01001072G0470	RT	LF	6.7447	0.0197386
	PH01000194G0730	RT	PN	7.94348	0.0304108
	PH01000311G0660	RT	PN	5.58912	0.0457053
	PH01001072G0470	RT	PN	7.26421	0.00820684
	PH01001127G0560	RT	PN	6.82632	0.0266632
	PH01001103G0600	RT	SH	-7.98016	0.0112803
	PH01000115G0120	RT	RH	6.3954	0.0411221
	PH01000101G1030	RT	LF	6.14057	0.0343726
	PH01000115G0120	RT	LF	8.24908	0.00227484
	PH01000367G0470	RT	LF	6.04573	0.0102169
	PH01000432G0670	RT	LF	5.57962	0.0369442
	PH01000115G0120	RT	PN	8.87905	0.000989013
	PH01001331G0120	RT	SH	7.26056	0.00436351
	PH01001331G0120	RT	LF	6.54805	0.0144476
	PH01001331G0120	RT	PN	8.03274	0.00136028
	PH01001283G0360	RT	SH	-4.97537	0.0230669
	PH01000631G0240	RT	RH	-5.78463	0.0414353
	PH01000057G0990	RT	SH	-7.10524	0.00279314
	PH01000631G0240	RT	SH	-5.49028	0.0485384
	PH01000057G0990	RT	LF	-10.627	0.000753309
	PH01000057G0990	RT	PN	-10.8103	0.00054051
	PH01005478G0020	RT	RH	-7.40891	0.00716499
	PH01005478G0020	RT	SH	-5.11266	0.0471424
	PH01000002G4180	RT	LF	7.45498	0.00138637
	PH01000002G4180	RT	PN	5.37936	0.0387708
	PH01000187G0410	RT	PN	6.48945	0.0136807
	PH01000725G0260	RT	PN	7.95867	0.0221785
	PH01000905G0160	RT	LF	-6.79072	0.0295929
	PH01001287G0150	RT	LF	7.73109	0.00185325
	PH01001287G0150	RT	PN	7.00055	0.00581517
	PH01005948G0060	RT	PN	6.80106	0.0278349
	PH01002840G0240	RT	LF	-6.97045	0.0039926
	PH01000154G1300	RT	LF	7.28894	0.0130341
	PH01001083G0360	RT	LF	5.58352	0.00939914
	PH01005032G0050	RT	LF	7.43396	0.00279314
	PH01006611G0020	RT	LF	6.37088	0.00282507
	PH01000154G1300	RT	PN	7.21838	0.0145432
	PH01001083G0360	RT	PN	5.94708	0.00552015
	PH01005032G0050	RT	PN	7.48182	0.00269101
	PH01006611G0020	RT	PN	6.28309	0.0033831
	PH01001238G0500	RT	SH	6.37832	0.00634014
	PH01002840G0240	RT	PN	-7.33968	0.00221241
	PH01002840G0240	RT	RH	-7.80082	0.00172836
	PH01002840G0240	RT	SH	-11.7819	0.000544481
	PH01000019G1840	RT	LF	-5.14357	0.0163461
	PH01000012G2610	RT	LF	5.66244	0.014582
	PH01000192G0490	RT	LF	5.61099	0.0211052
	PH01000230G0210	RT	LF	6.13296	0.00551708
	PH01000411G0830	RT	LF	6.26378	0.0117312
	PH01000782G0330	RT	LF	9.24239	0.000212412
	PH01001359G0510	RT	LF	4.614	0.0404292
	PH01002103G0390	RT	LF	6.71867	0.0108863
	PH01000192G0490	RT	PN	5.57016	0.0226664
	PH01000230G0210	RT	PN	5.76166	0.00918557
	PH01000411G0830	RT	PN	5.85443	0.0234758
	PH01000782G0330	RT	PN	8.36823	0.000446276
	PH01002103G0390	RT	PN	6.71325	0.01098
	PH01000099G0750	RT	SH	-5.03163	0.0204786
	PH01003309G0170	RT	SH	-4.69797	0.0265784
	PH01000425G0570	RT	PN	7.50487	0.00928973
	PH01006029G0090	RT	SH	-6.31875	0.0484414
	PH01000644G0030	RT	LF	10.4173	0.000210469
	PH01000644G0030	RT	PN	7.61727	0.00774675
	PH01000001G2300	RT	LF	6.78383	0.0448937
	PH01000648G0610	RT	PN	6.0882	0.00931601
	PH01002924G0170	RT	PN	7.18438	0.015308
	PH01000773G0580	RT	SH	-5.75604	0.0188394
	PH01001314G0230	RT	LF	5.40209	0.048069
	PH01000234G1040	RT	LF	8.39684	0.0120235
	PH01000019G2170	RT	LF	-7.37626	0.0282213
	PH01002358G0160	RT	LF	-5.81526	0.0119376
	PH01002358G0160	RT	PN	-5.50543	0.0142887
	PH01002358G0160	RT	RH	-7.87779	0.00150381
	PH01000051G0480	RT	SH	-7.39127	0.0105564
	PH01002358G0160	RT	SH	-9.03473	0.000747654
	PH01000664G0490	RT	PN	7.4882	0.00954762
	PH01000166G0130	RT	LF	-4.86172	0.0280375
	PH01000781G0340	RT	LF	-6.26715	0.0396711
	PH01000908G0170	RT	LF	-6.19277	0.0404617
	PH01003585G0160	RT	LF	-8.19057	0.0174436
	PH01005302G0040	RT	LF	-4.9699	0.0230235
	PH01002231G0280	RT	LF	6.84037	0.0183023
	PH01002904G0190	RT	LF	7.10699	0.00694736
	PH01002231G0280	RT	PN	6.48454	0.0313348
	PH01002904G0190	RT	PN	6.52398	0.018162
	PH01003585G0160	RT	PN	-7.14235	0.026396
	PH01000001G5130	RT	RH	-6.75434	0.0142013
	PH01000524G0300	RT	RH	-5.08534	0.0196654
	PH01003632G0100	RT	RH	-6.05359	0.0163631
	PH01000001G5130	RT	SH	-8.63143	0.0041385
	PH01000524G0300	RT	SH	-7.92207	0.000730216
	PH01000781G0340	RT	SH	-6.74007	0.0223068
	PH01002152G0300	RT	SH	-5.65657	0.0247255
	PH01002285G0270	RT	SH	-7.23358	0.0152915
	PH01002619G0230	RT	SH	-5.95597	0.042886
	PH01003585G0160	RT	SH	-6.60874	0.0377469
	PH01003632G0100	RT	SH	-8.7223	0.00194688
	PH01005302G0040	RT	SH	-4.66014	0.0265701
	PH01001044G0220	RT	SH	-6.01509	0.048802
	PH01001444G0130	RT	SH	-6.50707	0.0450588
	PH01000004G0130	RT	LF	6.73886	0.00562463
	PH01000127G1020	RT	LF	5.51107	0.00999795
	PH01000127G1030	RT	LF	5.54186	0.00963229
	PH01000246G1260	RT	LF	5.82205	0.0201858
	PH01000293G0420	RT	LF	9.20414	0.000473551
	PH01000331G0190	RT	LF	7.08674	0.00175974
	PH01000331G0860	RT	LF	7.92327	0.00238262
	PH01000482G0210	RT	LF	7.73963	0.00310658
	PH01000760G0440	RT	LF	7.44253	0.000846146
	PH01000815G0680	RT	LF	6.04845	0.0203147
	PH01000822G0360	RT	LF	7.66043	0.00272083
	PH01000832G0640	RT	LF	6.23868	0.00574526
	PH01000954G0450	RT	LF	5.80783	0.0131252
	PH01001082G0410	RT	LF	7.84505	0.000721435
	PH01001221G0510	RT	LF	5.46743	0.0224479
	PH01001583G0240	RT	LF	4.78822	0.0280889
	PH01001626G0110	RT	LF	9.03973	0.000943197
	PH01001720G0230	RT	LF	5.29972	0.0122977
	PH01002002G0080	RT	LF	6.33099	0.00957376
	PH01002417G0290	RT	LF	6.1636	0.00397664
	PH01002475G0080	RT	LF	8.22126	0.00103169
	PH01002523G0140	RT	LF	5.21389	0.0252752
	PH01002719G0240	RT	LF	6.20846	0.00780431
	PH01002810G0080	RT	LF	6.7858	0.00416773
	PH01002995G0220	RT	LF	7.6908	0.000825215
	PH01003138G0030	RT	LF	7.68848	0.000795208
	PH01004654G0050	RT	LF	8.72248	0.001444
	PH01005355G0010	RT	LF	7.76373	0.000813843
	PH01005559G0080	RT	LF	7.60069	0.000896984
	PH01011027G0010	RT	LF	5.2735	0.0128464
	PH01087490G0010	RT	LF	9.54165	0.00250783
	PH01000004G0130	RT	PN	6.73945	0.00590891
	PH01000127G1020	RT	PN	5.49564	0.00952142
	PH01000127G1030	RT	PN	5.65025	0.00748402
	PH01000246G1260	RT	PN	5.29526	0.0468327
	PH01000293G0420	RT	PN	8.95224	0.000670164
	PH01000331G0190	RT	PN	6.30416	0.00610826
	PH01000331G0860	RT	PN	7.63968	0.0036538
	PH01000482G0210	RT	PN	7.40845	0.00536573
	PH01000656G0610	RT	PN	5.7396	0.0364715
	PH01000760G0440	RT	PN	7.13696	0.00137852
	PH01000815G0680	RT	PN	5.76371	0.0320651
	PH01000822G0360	RT	PN	7.35034	0.0046064
	PH01000832G0640	RT	PN	6.51926	0.00386287
	PH01000954G0450	RT	PN	5.82602	0.0113485
	PH01001082G0410	RT	PN	7.36853	0.00130472
	PH01001221G0510	RT	PN	5.44118	0.0233238
	PH01001583G0240	RT	PN	4.86604	0.0225947
	PH01001626G0110	RT	PN	8.51993	0.00190858
	PH01001720G0230	RT	PN	4.95884	0.0207922
	PH01002002G0080	RT	PN	6.10582	0.0143239
	PH01002417G0290	RT	PN	5.97836	0.00513725
	PH01002475G0080	RT	PN	7.10195	0.0057635
	PH01002523G0140	RT	PN	6.16721	0.00792689
	PH01002719G0240	RT	PN	5.99433	0.0113617
	PH01002810G0080	RT	PN	7.20283	0.00221241
	PH01002995G0220	RT	PN	7.31544	0.00135538
	PH01003138G0030	RT	PN	7.3144	0.0011386
	PH01004654G0050	RT	PN	8.63004	0.00162108
	PH01005355G0010	RT	PN	7.86024	0.000795384
	PH01005559G0080	RT	PN	6.50898	0.0037798
	PH01011027G0010	RT	PN	5.13074	0.0154846
	PH01087490G0010	RT	PN	7.86757	0.0265601
	PH01000008G1530	RT	LF	8.14842	0.000433768
	PH01000120G1210	RT	LF	7.86237	0.0250634
	PH01000198G0580	RT	LF	6.75746	0.00269282
	PH01000198G1100	RT	LF	7.51211	0.00110068
	PH01000242G0150	RT	LF	7.86379	0.000672934
	PH01000625G0360	RT	LF	6.09203	0.0119609
	PH01000653G0680	RT	LF	7.54699	0.000849802
	PH01000848G0570	RT	LF	8.57675	0.000301176
	PH01001205G0170	RT	LF	7.11259	0.00165504
	PH01001378G0550	RT	LF	6.10408	0.0154095
	PH01002452G0070	RT	LF	9.01093	0.000212412
	PH01002466G0350	RT	LF	7.71861	0.000840645
	PH01003036G0080	RT	LF	7.51275	0.000803222
	PH01003298G0130	RT	LF	7.50222	0.000998874
	PH01003394G0090	RT	LF	6.40717	0.00776593
	PH01005133G0020	RT	LF	7.96428	0.000611831
	PH01005293G0040	RT	LF	7.82185	0.000829708
	PH01000008G1530	RT	PN	7.72241	0.000789294
	PH01000120G1210	RT	PN	7.83534	0.026238
	PH01000198G0580	RT	PN	6.47755	0.00462678
	PH01000198G1100	RT	PN	7.78298	0.000937834
	PH01000242G0150	RT	PN	6.81714	0.00212542
	PH01000625G0360	RT	PN	6.45752	0.00679414
	PH01000653G0680	RT	PN	7.33996	0.00124506
	PH01000848G0570	RT	PN	7.69341	0.000859795
	PH01001205G0170	RT	PN	6.70367	0.00299776
	PH01001378G0550	RT	PN	7.56713	0.00153531
	PH01002452G0070	RT	PN	8.25464	0.000549594
	PH01002466G0350	RT	PN	7.61831	0.000937834
	PH01003036G0080	RT	PN	7.03538	0.00156693
	PH01003298G0130	RT	PN	7.15938	0.001535
	PH01003394G0090	RT	PN	6.098	0.0136269
	PH01005133G0020	RT	PN	7.58473	0.000847639
	PH01005293G0040	RT	PN	7.25655	0.00183655
	PH01003159G0070	RT	LF	-8.24727	0.0030567
	PH01000337G0640	RT	LF	6.86357	0.0426524
	PH01000337G0770	RT	LF	6.43751	0.00690577
	PH01002984G0040	RT	LF	7.86228	0.0251382
	PH01000337G0770	RT	PN	7.38589	0.00160271
	PH01002984G0040	RT	RH	7.6107	0.0357106
	PH01003159G0070	RT	PN	-5.33352	0.0349992
	PH01000310G0500	RT	SH	-5.75697	0.022904
	PH01004169G0100	RT	SH	-6.11351	0.0137332
	PH01000135G1210	RT	LF	6.12784	0.0126123
	PH01000266G0820	RT	LF	4.27122	0.0470396
	PH01001239G0620	RT	LF	7.48216	0.00133747
	PH01001818G0340	RT	LF	5.38429	0.0107389
	PH01000135G1210	RT	PN	6.12212	0.0131666
	PH01001239G0620	RT	PN	6.15017	0.0116141
	PH01001818G0340	RT	PN	5.25237	0.0127365
	PH01000015G0220	RT	PN	6.118	0.00412177
	PH01000413G0240	RT	PN	7.0976	0.0294462
	PH01000543G0160	RT	PN	7.27645	0.00114495
	PH01000906G0020	RT	PN	8.57942	0.000354964
	PH01000943G0260	RT	PN	9.79649	0.000309525
	PH01001115G0640	RT	PN	6.48242	0.00249833
	PH01003771G0070	RT	PN	8.94014	0.0018082
	PH01172955G0010	RT	PN	8.7294	0.000277227
	PH01001429G0390	RT	SH	6.81713	0.027445
	PH01001668G0080	RT	SH	7.29128	0.00407565
	PH01000290G0580	RT	PN	-8.01647	0.0195199
	PH01000290G0580	RT	RH	-7.64017	0.0227812
	PH01000290G0580	RT	SH	-9.15932	0.0117367
	PH01000627G0440	RT	LF	-4.73521	0.0319118
	PH01000627G0440	RT	PN	-5.05532	0.0192588
	PH01000627G0440	RT	SH	-5.40816	0.0114834
	PH01000865G0180	RT	LF	7.78987	0.028922
	PH01003322G0270	RT	PN	7.59184	0.0363828
	PH01000974G0590	RT	PN	5.82301	0.0202884
	PH01001109G0400	RT	PN	7.49895	0.00459255
	PH01001573G0270	RT	PN	4.81362	0.0383268
	PH01003516G0050	RT	PN	5.50333	0.0409725
	PH01003516G0050	RT	RH	5.38647	0.0490616
	PH01000531G0210	RT	SH	-6.18908	0.0107576
	PH01000548G0440	RT	PN	8.85573	0.00309358
	PH01002277G0190	RT	PN	5.6246	0.0433881
	PH01000766G0630	RT	LF	5.3144	0.0222825
	PH01000766G0630	RT	PN	5.29866	0.0240028
	PH01000458G0130	RT	LF	-4.52033	0.0366994
	PH01000458G0130	RT	SH	-5.98121	0.00513929
	PH01000000G3800	RT	PN	4.79268	0.0268205
	PH01001360G0010	RT	LF	5.98123	0.041813
	PH01003772G0130	RT	LF	-5.37688	0.0210063
	PH01000076G2050	RT	PN	5.29984	0.0121386
	PH01003772G0130	RT	PN	-4.79035	0.0420111
	PH01000023G0610	RT	LF	-9.8815	0.0016241
	PH01000046G0280	RT	LF	-5.88313	0.0385572
	PH01000050G0890	RT	LF	-8.71958	0.000587264
	PH01000064G1820	RT	LF	-6.21618	0.00769507
	PH01000068G1440	RT	LF	-7.0779	0.0331567
	PH01000081G1840	RT	LF	-10.6761	0.0386283
	PH01000084G1390	RT	LF	-7.80607	0.0291556
	PH01000117G0360	RT	LF	-9.55325	0.000359069
	PH01000144G1170	RT	LF	-5.77031	0.044673
	PH01000150G1290	RT	LF	-7.76287	0.0012292
	PH01000164G0280	RT	LF	-6.79874	0.0468809
	PH01000172G0450	RT	LF	-4.78376	0.0476635
	PH01000191G0410	RT	LF	-7.3742	0.0128125
	PH01000196G0050	RT	LF	-4.41828	0.0485237
	PH01000196G0930	RT	LF	-4.90204	0.0393622
	PH01000243G0810	RT	LF	-6.4978	0.0154047
	PH01000287G0850	RT	LF	-7.41334	0.00160472
	PH01000295G0040	RT	LF	-5.96955	0.0447165
	PH01000346G0050	RT	LF	-7.82846	0.0284755
	PH01000347G0570	RT	LF	-8.43758	0.00418241
	PH01000397G0680	RT	LF	-6.27509	0.0125508
	PH01000411G0640	RT	LF	-7.15485	0.0108516
	PH01000433G0320	RT	LF	-8.60134	0.000392722
	PH01000438G0410	RT	LF	-6.968	0.0363661
	PH01000497G0760	RT	LF	-4.95113	0.0233593
	PH01000530G0160	RT	LF	-7.57211	0.0396711
	PH01000615G0020	RT	LF	-7.62429	0.00144007
	PH01000683G0630	RT	LF	-5.56019	0.0204175
	PH01000770G0470	RT	LF	-5.53629	0.0280485
	PH01000770G0530	RT	LF	-8.88778	0.000917601
	PH01000780G0490	RT	LF	-5.86188	0.0315093
	PH01000780G0630	RT	LF	-4.93465	0.0427133
	PH01000991G0370	RT	LF	-5.23297	0.0487191
	PH01001060G0550	RT	LF	-5.46596	0.0144609
	PH01001120G0590	RT	LF	-5.56974	0.0203484
	PH01001153G0590	RT	LF	-9.12081	0.000948954
	PH01001155G0250	RT	LF	-7.2536	0.00166519
	PH01001288G0190	RT	LF	-5.94818	0.00805032
	PH01001342G0160	RT	LF	-4.68723	0.0287096
	PH01001385G0260	RT	LF	-4.95756	0.025506
	PH01001417G0480	RT	LF	-5.74986	0.00754186
	PH01001440G0160	RT	LF	-5.40857	0.0255239
	PH01001494G0060	RT	LF	-5.72173	0.0334906
	PH01001506G0160	RT	LF	-5.73322	0.035174
	PH01001579G0330	RT	LF	-6.96528	0.00332407
	PH01001652G0410	RT	LF	-7.0934	0.00486957
	PH01001662G0300	RT	LF	-5.53282	0.0341032
	PH01001738G0150	RT	LF	-8.79314	0.00100383
	PH01001844G0350	RT	LF	-7.15725	0.0294218
	PH01001859G0010	RT	LF	-9.62735	0.000370953
	PH01001916G0130	RT	LF	-8.59424	0.00975737
	PH01001945G0320	RT	LF	-7.30121	0.00449357
[truncated: 1,040 more rows]

## Sheet: Table S7
	Supplementary Table S7: The list of transcription factor in bamboo
	Locus	TF family
	PH01000007G1520	AP2
	PH01000379G0890	AP2
	PH01000597G0530	AP2
	PH01000948G0320	AP2
	PH01001206G0160	AP2
	PH01001338G0140	AP2
	PH01001341G0150	AP2
	PH01001432G0330	AP2
	PH01002011G0250	AP2
	PH01002097G0110	AP2
	PH01002603G0280	AP2
	PH01002652G0230	AP2
	PH01001762G0240	AP2
	PH01000135G0570	AP2
	PH01005239G0070	AP2
	PH01000604G0580	AP2
	PH01001057G0460	AP2
	PH01000193G0900	AP2
	PH01003011G0190	AP2
	PH01000002G3110	ARF
	PH01000011G0660	ARF
	PH01000018G0940	ARF
	PH01000044G0540	ARF
	PH01000046G0220	ARF
	PH01000057G1420	ARF
	PH01000093G0670	ARF
	PH01000114G0050	ARF
	PH01000116G0910	ARF
	PH01000176G0540	ARF
	PH01000183G0570	ARF
	PH01000222G0180	ARF
	PH01000227G0020	ARF
	PH01000237G0420	ARF
	PH01000277G0820	ARF
	PH01000305G0690	ARF
	PH01000483G0220	ARF
	PH01000548G0300	ARF
	PH01000623G0440	ARF
	PH01000626G0040	ARF
	PH01000667G0020	ARF
	PH01000845G0410	ARF
	PH01001026G0300	ARF
	PH01001285G0430	ARF
	PH01001555G0390	ARF
	PH01001690G0310	ARF
	PH01002160G0180	ARF
	PH01002498G0280	ARF
	PH01002685G0120	ARF
	PH01002806G0200	ARF
	PH01002850G0020	ARF
	PH01002857G0060	ARF
	PH01003096G0200	ARF
	PH01005322G0010	ARF
	PH01007612G0010	ARF
	PH01000007G2860	ARR-B
	PH01000026G0660	ARR-B
	PH01000031G1000	ARR-B
	PH01000043G1440	ARR-B
	PH01000061G1490	ARR-B
	PH01000101G1810	ARR-B
	PH01000229G0800	ARR-B
	PH01000286G1200	ARR-B
	PH01000735G0360	ARR-B
	PH01000933G0470	ARR-B
	PH01001777G0350	ARR-B
	PH01002585G0310	ARR-B
	PH01000000G1160	B3
	PH01000017G0270	B3
	PH01000025G0410	B3
	PH01000025G0470	B3
	PH01000038G1330	B3
	PH01000059G1450	B3
	PH01000076G0800	B3
	PH01000115G0880	B3
	PH01000132G1210	B3
	PH01000198G0380	B3
	PH01000246G0410	B3
	PH01000261G0320	B3
	PH01000469G0440	B3
	PH01000479G0550	B3
	PH01000528G0920	B3
	PH01000531G0070	B3
	PH01000819G0520	B3
	PH01001094G0220	B3
	PH01001390G0400	B3
	PH01002064G0190	B3
	PH01002311G0210	B3
	PH01002321G0340	B3
	PH01003974G0030	B3
	PH01004526G0170	B3
	PH01004739G0010	B3
	PH01005516G0020	B3
	PH01006252G0020	B3
	PH01013505G0010	B3
	PH01160280G0010	B3
	PH01000220G0710	BBR-BPC
	PH01000352G0060	BBR-BPC
	PH01000353G0190	BBR-BPC
	PH01000829G0210	BBR-BPC
	PH01001091G0310	BBR-BPC
	PH01002597G0220	BBR-BPC
	PH01003620G0120	BBR-BPC
	PH01000086G0840	BES1
	PH01000253G0990	BES1
	PH01000585G0570	BES1
	PH01000966G0030	BES1
	PH01001048G0540	BES1
	PH01001239G0650	BES1
	PH01002350G0210	BES1
	PH01003058G0110	BES1
	PH01006426G0020	BES1
	PH01008051G0020	BES1
	PH01000002G3170	bHLH
	PH01000004G1210	bHLH
	PH01000005G3020	bHLH
	PH01000014G0340	bHLH
	PH01000019G1940	bHLH
	PH01000026G0570	bHLH
	PH01000030G0570	bHLH
	PH01000030G1780	bHLH
	PH01000031G0250	bHLH
	PH01000032G0100	bHLH
	PH01000038G2070	bHLH
	PH01000039G0180	bHLH
	PH01000045G2030	bHLH
	PH01000050G0500	bHLH
	PH01000059G2190	bHLH
	PH01000063G1010	bHLH
	PH01000065G2010	bHLH
	PH01000068G1510	bHLH
	PH01000068G1560	bHLH
	PH01000069G1480	bHLH
	PH01000089G0980	bHLH
	PH01000098G0880	bHLH
	PH01000104G0210	bHLH
	PH01000105G0060	bHLH
	PH01000107G0310	bHLH
	PH01000110G0500	bHLH
	PH01000117G0310	bHLH
	PH01000120G1730	bHLH
	PH01000150G0690	bHLH
	PH01000165G1370	bHLH
	PH01000170G0120	bHLH
	PH01000178G0330	bHLH
	PH01000179G0630	bHLH
	PH01000179G0720	bHLH
	PH01000193G0970	bHLH
	PH01000197G0410	bHLH
	PH01000201G0400	bHLH
	PH01000225G0520	bHLH
	PH01000255G0320	bHLH
	PH01000260G1020	bHLH
	PH01000260G1030	bHLH
	PH01000264G0040	bHLH
	PH01000286G0980	bHLH
	PH01000300G0590	bHLH
	PH01000309G0940	bHLH
	PH01000323G0020	bHLH
	PH01000323G0290	bHLH
	PH01000331G0630	bHLH
	PH01000338G1040	bHLH
	PH01000348G0830	bHLH
	PH01000355G1080	bHLH
	PH01000385G0170	bHLH
	PH01000390G0500	bHLH
	PH01000397G0940	bHLH
	PH01000405G0640	bHLH
	PH01000431G0060	bHLH
	PH01000448G0580	bHLH
	PH01000519G0840	bHLH
	PH01000530G0190	bHLH
	PH01000534G0360	bHLH
	PH01000595G0290	bHLH
	PH01000599G0590	bHLH
	PH01000626G0180	bHLH
	PH01000655G0140	bHLH
	PH01000656G0510	bHLH
	PH01000679G0760	bHLH
	PH01000724G0700	bHLH
	PH01000732G0100	bHLH
	PH01000740G0150	bHLH
	PH01000754G0430	bHLH
	PH01000773G0410	bHLH
	PH01000783G0010	bHLH
	PH01000783G0460	bHLH
	PH01000786G0600	bHLH
	PH01000803G0670	bHLH
	PH01000941G0090	bHLH
	PH01000943G0430	bHLH
	PH01000960G0260	bHLH
	PH01001042G0210	bHLH
	PH01001045G0070	bHLH
	PH01001051G0170	bHLH
	PH01001067G0210	bHLH
	PH01001092G0280	bHLH
	PH01001110G0250	bHLH
	PH01001119G0330	bHLH
	PH01001129G0100	bHLH
	PH01001137G0080	bHLH
	PH01001155G0390	bHLH
	PH01001158G0670	bHLH
	PH01001159G0170	bHLH
	PH01001160G0380	bHLH
	PH01001228G0390	bHLH
	PH01001260G0280	bHLH
	PH01001302G0050	bHLH
	PH01001302G0300	bHLH
	PH01001385G0290	bHLH
	PH01001389G0560	bHLH
	PH01001400G0040	bHLH
	PH01001446G0150	bHLH
	PH01001461G0130	bHLH
	PH01001463G0020	bHLH
	PH01001480G0090	bHLH
	PH01001525G0260	bHLH
	PH01001538G0490	bHLH
	PH01001554G0110	bHLH
	PH01001562G0090	bHLH
	PH01001571G0100	bHLH
	PH01001576G0310	bHLH
	PH01001578G0450	bHLH
	PH01001599G0160	bHLH
	PH01001641G0420	bHLH
	PH01001671G0060	bHLH
	PH01001678G0300	bHLH
	PH01001759G0450	bHLH
	PH01001857G0270	bHLH
	PH01001876G0340	bHLH
	PH01001986G0360	bHLH
	PH01001999G0060	bHLH
	PH01002021G0090	bHLH
	PH01002160G0240	bHLH
	PH01002260G0190	bHLH
	PH01002346G0340	bHLH
	PH01002420G0050	bHLH
	PH01002508G0050	bHLH
	PH01002550G0330	bHLH
	PH01002584G0160	bHLH
	PH01002623G0240	bHLH
	PH01002627G0250	bHLH
	PH01002636G0200	bHLH
	PH01002657G0020	bHLH
	PH01002677G0180	bHLH
	PH01002725G0230	bHLH
	PH01002779G0140	bHLH
	PH01002804G0220	bHLH
	PH01002918G0050	bHLH
	PH01002919G0020	bHLH
	PH01002972G0210	bHLH
	PH01002972G0240	bHLH
	PH01003119G0170	bHLH
	PH01003206G0160	bHLH
	PH01003334G0180	bHLH
	PH01003422G0070	bHLH
	PH01003449G0170	bHLH
	PH01003462G0030	bHLH
	PH01003717G0190	bHLH
	PH01003751G0100	bHLH
	PH01003768G0010	bHLH
	PH01003790G0150	bHLH
	PH01003862G0080	bHLH
	PH01003883G0030	bHLH
	PH01004066G0100	bHLH
	PH01004323G0080	bHLH
	PH01004440G0090	bHLH
	PH01004715G0040	bHLH
	PH01004728G0030	bHLH
	PH01004870G0100	bHLH
	PH01004959G0010	bHLH
	PH01005012G0090	bHLH
	PH01005069G0010	bHLH
	PH01005158G0070	bHLH
	PH01005189G0020	bHLH
	PH01005423G0060	bHLH
	PH01005548G0080	bHLH
	PH01006153G0020	bHLH
	PH01006362G0030	bHLH
	PH01007980G0020	bHLH
	PH01103680G0010	bHLH
	PH01269246G0010	bHLH
	PH01000004G0870	bZIP
	PH01000009G0320	bZIP
	PH01000013G0080	bZIP
	PH01000021G2410	bZIP
	PH01000029G0970	bZIP
	PH01000029G2070	bZIP
	PH01000037G0560	bZIP
	PH01000043G1650	bZIP
	PH01000049G0150	bZIP
	PH01000055G1320	bZIP
	PH01000059G0270	bZIP
	PH01000061G1340	bZIP
	PH01000068G0070	bZIP
	PH01000075G0960	bZIP
	PH01000095G1840	bZIP
	PH01000104G0480	bZIP
	PH01000105G1660	bZIP
	PH01000122G0020	bZIP
	PH01000131G0820	bZIP
	PH01000145G1240	bZIP
	PH01000166G0160	bZIP
	PH01000173G1010	bZIP
	PH01000174G0320	bZIP
	PH01000178G0580	bZIP
	PH01000191G0100	bZIP
	PH01000242G0910	bZIP
	PH01000261G1230	bZIP
	PH01000266G1030	bZIP
	PH01000276G1150	bZIP
	PH01000280G0820	bZIP
	PH01000295G0760	bZIP
	PH01000302G0180	bZIP
	PH01000303G0700	bZIP
	PH01000309G1270	bZIP
	PH01000315G0720	bZIP
	PH01000327G0200	bZIP
	PH01000353G0690	bZIP
	PH01000370G0800	bZIP
	PH01000436G0190	bZIP
	PH01000437G0190	bZIP
	PH01000450G0760	bZIP
	PH01000480G0720	bZIP
	PH01000498G0270	bZIP
	PH01000511G0500	bZIP
	PH01000551G0540	bZIP
	PH01000568G0640	bZIP
	PH01000575G0620	bZIP
	PH01000608G0120	bZIP
	PH01000621G0810	bZIP
	PH01000624G0480	bZIP
	PH01000642G0890	bZIP
	PH01000644G0440	bZIP
	PH01000664G0320	bZIP
	PH01000679G0010	bZIP
	PH01000682G0190	bZIP
	PH01000727G0540	bZIP
	PH01000811G0380	bZIP
	PH01000823G0440	bZIP
	PH01000871G0440	bZIP
	PH01000887G0360	bZIP
	PH01000917G0090	bZIP
	PH01000940G0470	bZIP
	PH01001056G0170	bZIP
	PH01001092G0040	bZIP
	PH01001119G0470	bZIP
	PH01001141G0250	bZIP
	PH01001141G0260	bZIP
	PH01001169G0070	bZIP
	PH01001184G0380	bZIP
	PH01001201G0540	bZIP
	PH01001281G0440	bZIP
	PH01001302G0370	bZIP
	PH01001480G0160	bZIP
	PH01001517G0230	bZIP
	PH01001527G0270	bZIP
	PH01001539G0060	bZIP
	PH01001554G0250	bZIP
	PH01001750G0080	bZIP
	PH01001802G0210	bZIP
	PH01001870G0190	bZIP
	PH01001871G0100	bZIP
	PH01001930G0220	bZIP
	PH01001986G0070	bZIP
	PH01001998G0220	bZIP
	PH01002041G0310	bZIP
	PH01002178G0270	bZIP
	PH01002207G0260	bZIP
	PH01002512G0020	bZIP
	PH01002513G0060	bZIP
	PH01002603G0250	bZIP
	PH01002771G0280	bZIP
	PH01003034G0090	bZIP
	PH01003361G0120	bZIP
	PH01003426G0040	bZIP
	PH01003683G0160	bZIP
	PH01003751G0200	bZIP
	PH01003770G0040	bZIP
	PH01004222G0040	bZIP
	PH01004399G0090	bZIP
	PH01004496G0070	bZIP
	PH01004687G0080	bZIP
	PH01004720G0080	bZIP
	PH01005435G0020	bZIP
	PH01005720G0030	bZIP
	PH01006080G0010	bZIP
	PH01006106G0050	bZIP
	PH01276401G0010	bZIP
	PH01000000G4530	C2H2
	PH01000010G2680	C2H2
	PH01000010G3030	C2H2
	PH01000019G1890	C2H2
	PH01000021G0290	C2H2
	PH01000023G0350	C2H2
	PH01000031G1420	C2H2
	PH01000032G0410	C2H2
	PH01000035G0640	C2H2
	PH01000040G0510	C2H2
	PH01000044G0620	C2H2
	PH01000050G0800	C2H2
	PH01000054G1270	C2H2
	PH01000054G1500	C2H2
	PH01000066G1880	C2H2
	PH01000073G0850	C2H2
	PH01000086G0580	C2H2
	PH01000108G1000	C2H2
	PH01000140G0830	C2H2
	PH01000148G1070	C2H2
	PH01000150G1070	C2H2
	PH01000154G0710	C2H2
	PH01000185G0320	C2H2
	PH01000194G0810	C2H2
	PH01000195G0790	C2H2
	PH01000200G0080	C2H2
	PH01000211G1040	C2H2
	PH01000229G0090	C2H2
	PH01000263G0900	C2H2
	PH01000293G0050	C2H2
	PH01000304G1020	C2H2
	PH01000329G0340	C2H2
	PH01000353G0020	C2H2
	PH01000353G0680	C2H2
	PH01000411G0430	C2H2
	PH01000425G0160	C2H2
	PH01000440G0880	C2H2
	PH01000478G0680	C2H2
	PH01000486G0650	C2H2
	PH01000489G0730	C2H2
	PH01000489G0740	C2H2
	PH01000490G0600	C2H2
	PH01000546G0810	C2H2
	PH01000574G0290	C2H2
	PH01000643G0300	C2H2
	PH01000663G0100	C2H2
	PH01000673G0600	C2H2
	PH01000687G0520	C2H2
	PH01000718G0500	C2H2
	PH01000775G0560	C2H2
	PH01000827G0180	C2H2
	PH01000878G0370	C2H2
	PH01000918G0240	C2H2
	PH01000930G0570	C2H2
	PH01000974G0380	C2H2
	PH01001003G0540	C2H2
	PH01001028G0270	C2H2
	PH01001035G0240	C2H2
	PH01001038G0420	C2H2
	PH01001038G0430	C2H2
	PH01001048G0050	C2H2
	PH01001057G0400	C2H2
	PH01001065G0460	C2H2
	PH01001113G0360	C2H2
	PH01001200G0110	C2H2
	PH01001288G0520	C2H2
	PH01001338G0010	C2H2
	PH01001365G0550	C2H2
	PH01001442G0040	C2H2
	PH01001519G0200	C2H2
	PH01001535G0570	C2H2
	PH01001743G0120	C2H2
	PH01001743G0130	C2H2
	PH01001786G0250	C2H2
	PH01002076G0110	C2H2
	PH01002187G0020	C2H2
	PH01002226G0310	C2H2
	PH01002335G0340	C2H2
	PH01002348G0180	C2H2
	PH01002420G0120	C2H2
	PH01002654G0080	C2H2
	PH01002674G0130	C2H2
	PH01002807G0040	C2H2
	PH01002927G0090	C2H2
	PH01002980G0030	C2H2
	PH01003769G0010	C2H2
	PH01003903G0070	C2H2
	PH01004070G0050	C2H2
	PH01004616G0090	C2H2
	PH01005591G0050	C2H2
	PH01005966G0040	C2H2
	PH01006200G0010	C2H2
	PH01007263G0020	C2H2
	PH01197141G0010	C2H2
	PH01000051G0410	C3H
	PH01000057G1650	C3H
	PH01000060G1600	C3H
	PH01000087G1380	C3H
	PH01000093G1390	C3H
	PH01000128G0650	C3H
	PH01000133G1180	C3H
	PH01000176G0920	C3H
	PH01000178G1080	C3H
	PH01000254G0620	C3H
	PH01000264G0220	C3H
	PH01000333G0580	C3H
	PH01000333G0590	C3H
	PH01000363G0960	C3H
	PH01000426G0080	C3H
	PH01000483G0230	C3H
	PH01000489G0200	C3H
	PH01000491G0570	C3H
	PH01000530G0160	C3H
	PH01000561G0310	C3H
	PH01000574G0360	C3H
	PH01000722G0440	C3H
	PH01000795G0120	C3H
	PH01000823G0650	C3H
	PH01000824G0690	C3H
	PH01000840G0410	C3H
	PH01000842G0310	C3H
	PH01000913G0440	C3H
	PH01000921G0370	C3H
	PH01000994G0360	C3H
	PH01001028G0210	C3H
	PH01001046G0110	C3H
	PH01001075G0590	C3H
	PH01001113G0050	C3H
	PH01001297G0270	C3H
	PH01001317G0380	C3H
	PH01001344G0380	C3H
	PH01001382G0080	C3H
	PH01001434G0280	C3H
	PH01001489G0350	C3H
	PH01001575G0100	C3H
	PH01001633G0030	C3H
	PH01001800G0280	C3H
	PH01001962G0090	C3H
	PH01002036G0230	C3H
	PH01002169G0300	C3H
	PH01002180G0090	C3H
	PH01002276G0050	C3H
	PH01002604G0140	C3H
	PH01002807G0140	C3H
	PH01002927G0060	C3H
	PH01003249G0180	C3H
	PH01003742G0040	C3H
	PH01003989G0030	C3H
	PH01004360G0140	C3H
	PH01004889G0040	C3H
	PH01005969G0020	C3H
	PH01005969G0060	C3H
	PH01007485G0020	C3H
	PH01013915G0010	C3H
	PH01149019G0010	C3H
	PH01188189G0010	C3H
	PH01000064G0630	CAMTA
	PH01000091G1390	CAMTA
	PH01000129G0670	CAMTA
	PH01000201G0710	CAMTA
	PH01000216G1300	CAMTA
	PH01000919G0460	CAMTA
	PH01001360G0260	CAMTA
	PH01001552G0210	CAMTA
	PH01002143G0030	CAMTA
	PH01002726G0060	CAMTA
	PH01004235G0060	CAMTA
	PH01000048G0270	CO-like
	PH01000142G0230	CO-like
	PH01000459G0310	CO-like
	PH01000481G0620	CO-like
	PH01000780G0510	CO-like
	PH01001011G0420	CO-like
	PH01001120G0010	CO-like
	PH01001246G0150	CO-like
	PH01001462G0020	CO-like
	PH01001639G0300	CO-like
	PH01002146G0170	CO-like
	PH01002727G0080	CO-like
	PH01005551G0030	CO-like
	PH01000018G2720	CPP
	PH01000025G2120	CPP
	PH01000105G0910	CPP
	PH01000217G0720	CPP
	PH01004186G0090	CPP
	PH01000149G0140	DBB
	PH01000192G1360	DBB
	PH01000276G0310	DBB
	PH01000616G0330	DBB
	PH01001451G0380	DBB
	PH01001725G0310	DBB
	PH01001794G0130	DBB
	PH01001870G0430	DBB
	PH01002105G0310	DBB
	PH01000000G4160	Dof
	PH01000004G1130	Dof
	PH01000087G0200	Dof
	PH01000113G0300	Dof
	PH01000188G0230	Dof
	PH01000200G0640	Dof
	PH01000209G1040	Dof
	PH01000211G0640	Dof
	PH01000219G0080	Dof
	PH01000226G1160	Dof
	PH01000266G0140	Dof
	PH01000290G0170	Dof
	PH01000309G0960	Dof
	PH01000323G0330	Dof
	PH01000664G0640	Dof
	PH01000789G0200	Dof
	PH01000901G0540	Dof
	PH01000941G0150	Dof
	PH01000949G0120	Dof
	PH01001038G0580	Dof
	PH01001117G0310	Dof
	PH01001184G0160	Dof
	PH01001264G0440	Dof
	PH01001385G0300	Dof
	PH01001983G0170	Dof
	PH01002384G0100	Dof
	PH01003147G0100	Dof
	PH01003477G0030	Dof
	PH01003628G0010	Dof
	PH01007575G0040	Dof
	PH01155840G0010	Dof
	PH01000010G3150	E2F/DP
	PH01000567G0450	E2F/DP
	PH01000705G0580	E2F/DP
	PH01001325G0370	E2F/DP
	PH01001390G0020	E2F/DP
	PH01001688G0260	E2F/DP
	PH01001918G0120	E2F/DP
	PH01002448G0160	E2F/DP
	PH01002896G0090	E2F/DP
	PH01003957G0030	E2F/DP
	PH01004826G0040	E2F/DP
	PH01000050G0250	EIL
	PH01000150G0510	EIL
	PH01000430G0960	EIL
	PH01000468G0530	EIL
	PH01000530G0220	EIL
	PH01000770G0540	EIL
	PH01001184G0290	EIL
	PH01004348G0070	EIL
	PH01000004G0570	ERF
	PH01000014G0360	ERF
	PH01000016G1360	ERF
	PH01000017G0950	ERF
	PH01000018G0790	ERF
	PH01000022G0050	ERF
	PH01000023G1030	ERF
	PH01000027G2350	ERF
	PH01000032G1740	ERF
	PH01000034G0340	ERF
	PH01000038G0840	ERF
	PH01000038G0910	ERF
	PH01000046G1730	ERF
	PH01000049G1650	ERF
	PH01000069G0560	ERF
	PH01000080G1510	ERF
	PH01000084G1170	ERF
	PH01000085G0010	ERF
	PH01000088G0910	ERF
	PH01000093G1890	ERF
	PH01000098G1180	ERF
	PH01000115G0420	ERF
	PH01000115G0470	ERF
	PH01000115G0490	ERF
	PH01000124G0270	ERF
	PH01000129G0360	ERF
	PH01000131G1230	ERF
	PH01000131G1240	ERF
	PH01000131G1260	ERF
	PH01000149G0850	ERF
	PH01000171G0880	ERF
	PH01000173G0700	ERF
	PH01000182G0630	ERF
	PH01000188G0980	ERF
	PH01000201G0970	ERF
	PH01000210G0740	ERF
	PH01000210G1070	ERF
	PH01000242G1390	ERF
	PH01000304G0340	ERF
	PH01000320G0460	ERF
	PH01000343G0330	ERF
	PH01000343G0780	ERF
	PH01000343G0830	ERF
	PH01000355G0090	ERF
	PH01000364G1150	ERF
	PH01000437G0390	ERF
	PH01000443G0450	ERF
	PH01000493G0150	ERF
	PH01000543G0370	ERF
	PH01000559G0630	ERF
	PH01000568G0750	ERF
	PH01000573G0640	ERF
	PH01000573G0670	ERF
	PH01000668G0350	ERF
	PH01000668G0390	ERF
	PH01000791G0820	ERF
	PH01000841G0400	ERF
	PH01000842G0220	ERF
	PH01000887G0500	ERF
	PH01000890G0360	ERF
	PH01000925G0400	ERF
	PH01001003G0160	ERF
	PH01001018G0090	ERF
	PH01001057G0620	ERF
	PH01001075G0390	ERF
	PH01001077G0020	ERF
	PH01001080G0230	ERF
	PH01001083G0060	ERF
	PH01001102G0050	ERF
	PH01001112G0620	ERF
	PH01001112G0650	ERF
	PH01001123G0500	ERF
	PH01001163G0450	ERF
	PH01001174G0200	ERF
	PH01001201G0350	ERF
	PH01001205G0030	ERF
	PH01001229G0220	ERF
	PH01001360G0530	ERF
	PH01001381G0480	ERF
	PH01001392G0010	ERF
	PH01001480G0400	ERF
	PH01001480G0410	ERF
	PH01001487G0410	ERF
	PH01001489G0540	ERF
	PH01001609G0410	ERF
	PH01001634G0140	ERF
	PH01001704G0270	ERF
	PH01001773G0070	ERF
	PH01001864G0070	ERF
	PH01001938G0330	ERF
	PH01002169G0130	ERF
	PH01002279G0250	ERF
	PH01002393G0230	ERF
	PH01002571G0300	ERF
	PH01002593G0060	ERF
	PH01002604G0290	ERF
	PH01002648G0300	ERF
	PH01002733G0270	ERF
	PH01003023G0010	ERF
	PH01003083G0160	ERF
	PH01003107G0070	ERF
	PH01003475G0200	ERF
	PH01003506G0180	ERF
	PH01003525G0030	ERF
	PH01003772G0170	ERF
	PH01003772G0180	ERF
	PH01003811G0100	ERF
	PH01003923G0110	ERF
	PH01003928G0080	ERF
	PH01004434G0040	ERF
	PH01004435G0130	ERF
	PH01004791G0030	ERF
	PH01007432G0010	ERF
	PH01026494G0010	ERF
	PH01088680G0010	ERF
	PH01094017G0010	ERF
	gene_model	family
	PH01000057G1960	FAR1
	PH01000308G0850	FAR1
	PH01001215G0380	FAR1
	PH01000000G4410	G2-like
	PH01000008G1310	G2-like
	PH01000025G0550	G2-like
	PH01000083G1220	G2-like
	PH01000095G1450	G2-like
	PH01000123G0060	G2-like
	PH01000123G1240	G2-like
	PH01000132G1020	G2-like
	PH01000152G0240	G2-like
	PH01000164G0530	G2-like
	PH01000176G0870	G2-like
	PH01000185G0030	G2-like
	PH01000200G0300	G2-like
	PH01000211G0910	G2-like
	PH01000223G0520	G2-like
	PH01000225G0780	G2-like
	PH01000261G1090	G2-like
	PH01000285G0200	G2-like
	PH01000370G1230	G2-like
	PH01000433G0890	G2-like
	PH01000456G0940	G2-like
	PH01000468G0380	G2-like
	PH01000542G0010	G2-like
	PH01000542G0130	G2-like
	PH01000548G0730	G2-like
	PH01000600G0490	G2-like
	PH01000622G0670	G2-like
	PH01000667G0350	G2-like
	PH01000738G0520	G2-like
	PH01000810G0130	G2-like
	PH01000843G0480	G2-like
	PH01000930G0300	G2-like
	PH01000942G0680	G2-like
	PH01000953G0730	G2-like
	PH01001006G0170	G2-like
	PH01001065G0270	G2-like
	PH01001079G0490	G2-like
	PH01001128G0130	G2-like
	PH01001153G0050	G2-like
	PH01001221G0230	G2-like
	PH01001295G0130	G2-like
	PH01001329G0010	G2-like
	PH01001344G0260	G2-like
	PH01001449G0350	G2-like
	PH01001459G0190	G2-like
	PH01001535G0300	G2-like
	PH01001536G0490	G2-like
	PH01001558G0360	G2-like
	PH01001696G0040	G2-like
	PH01001779G0420	G2-like
	PH01001881G0390	G2-like
	PH01001931G0070	G2-like
	PH01002069G0200	G2-like
	PH01002098G0070	G2-like
	PH01002114G0160	G2-like
	PH01002141G0040	G2-like
	PH01002274G0070	G2-like
	PH01002430G0200	G2-like
	PH01002775G0190	G2-like
	PH01002891G0030	G2-like
	PH01002899G0130	G2-like
	PH01002901G0070	G2-like
	PH01003297G0100	G2-like
	PH01003413G0110	G2-like
	PH01004305G0060	G2-like
	PH01004539G0070	G2-like
	PH01005036G0050	G2-like
	PH01005226G0080	G2-like
	PH01005938G0020	G2-like
	PH01006399G0010	G2-like
	PH01093283G0010	G2-like
	PH01000001G0820	GATA
	PH01000036G1110	GATA
	PH01000040G1560	GATA
	PH01000114G0660	GATA
	PH01000157G0800	GATA
	PH01000162G1360	GATA
	PH01000232G0180	GATA
	PH01000242G0460	GATA
	PH01000263G0760	GATA
	PH01000284G0590	GATA
	PH01000417G1130	GATA
	PH01000468G1050	GATA
	PH01000604G0620	GATA
	PH01000750G0690	GATA
	PH01000836G0660	GATA
	PH01000985G0260	GATA
	PH01001002G0190	GATA
	PH01001129G0380	GATA
	PH01001155G0480	GATA
	PH01001253G0390	GATA
	PH01001451G0450	GATA
	PH01001557G0370	GATA
	PH01001584G0350	GATA
	PH01001907G0160	GATA
	PH01002105G0190	GATA
	PH01002473G0050	GATA
	PH01002681G0110	GATA
	PH01002830G0260	GATA
	PH01003365G0100	GATA
	PH01003433G0110	GATA
	PH01004789G0060	GATA
	PH01000068G0840	GeBP
	PH01000133G0910	GeBP
	PH01000142G0610	GeBP
	PH01000328G0180	GeBP
	PH01000400G0800	GeBP
	PH01000722G0060	GeBP
	PH01000887G0620	GeBP
	PH01000937G0050	GeBP
	PH01001059G0320	GeBP
	PH01001072G0510	GeBP
	PH01001127G0440	GeBP
	PH01001308G0200	GeBP
	PH01002051G0290	GeBP
	PH01003139G0080	GeBP
	PH01005573G0030	GeBP
	PH01005780G0020	GeBP
	PH01000000G1660	GRAS
	PH01000000G7400	GRAS
	PH01000045G0080	GRAS
	PH01000053G2220	GRAS
	PH01000054G0400	GRAS
	PH01000073G0280	GRAS
	PH01000073G1000	GRAS
	PH01000077G0950	GRAS
	PH01000083G0250	GRAS
	PH01000111G0510	GRAS
	PH01000138G1130	GRAS
	PH01000142G0910	GRAS
	PH01000170G1390	GRAS
	PH01000254G0530	GRAS
	PH01000287G0830	GRAS
	PH01000317G0520	GRAS
	PH01000356G0990	GRAS
	PH01000369G0400	GRAS
	PH01000374G0830	GRAS
	PH01000382G0190	GRAS
	PH01000397G0230	GRAS
	PH01000538G0420	GRAS
	PH01000551G0600	GRAS
	PH01000601G0200	GRAS
	PH01000639G0140	GRAS
	PH01000656G0710	GRAS
	PH01000708G0250	GRAS
	PH01000712G0640	GRAS
	PH01000712G0670	GRAS
	PH01000754G0710	GRAS
	PH01000860G0710	GRAS
	PH01000896G0440	GRAS
	PH01001197G0410	GRAS
	PH01001245G0190	GRAS
	PH01001498G0180	GRAS
	PH01001577G0130	GRAS
	PH01001664G0400	GRAS
	PH01001692G0030	GRAS
	PH01001739G0180	GRAS
	PH01001761G0380	GRAS
	PH01002205G0140	GRAS
	PH01002322G0240	GRAS
	PH01002325G0040	GRAS
	PH01002417G0180	GRAS
	PH01002549G0090	GRAS
	PH01002560G0270	GRAS
	PH01002828G0080	GRAS
	PH01003146G0070	GRAS
	PH01003146G0100	GRAS
	PH01004053G0150	GRAS
	PH01004053G0220	GRAS
	PH01004823G0070	GRAS
	PH01004866G0030	GRAS
	PH01005217G0040	GRAS
	PH01005526G0030	GRAS
	PH01005978G0070	GRAS
	PH01143550G0010	GRAS
	PH01190367G0010	GRAS
	PH01194034G0010	GRAS
	PH01000005G1660	GRF
	PH01000045G1330	GRF
	PH01000083G1570	GRF
	PH01000152G0440	GRF
	PH01000197G1460	GRF
	PH01000387G0730	GRF
	PH01000513G0530	GRF
	PH01000842G0540	GRF
	PH01001096G0260	GRF
	PH01001291G0040	GRF
	PH01001304G0330	GRF
	PH01001605G0350	GRF
	PH01002169G0420	GRF
	PH01002618G0290	GRF
	PH01002701G0020	GRF
	PH01003592G0180	GRF
	PH01005386G0020	GRF
	PH01087379G0010	GRF
	PH01000046G0140	HB-other
	PH01000075G0900	HB-other
	PH01000107G0940	HB-other
	PH01000279G0700	HB-other
	PH01000284G1150	HB-other
	PH01000298G0910	HB-other
	PH01000340G1000	HB-other
	PH01000600G0330	HB-other
	PH01000778G0010	HB-other
	PH01001180G0090	HB-other
	PH01001409G0360	HB-other
	PH01001474G0470	HB-other
	PH01001681G0050	HB-other
	PH01001726G0070	HB-other
	PH01001950G0130	HB-other
	PH01002136G0270	HB-other
	PH01004013G0070	HB-other
	PH01004366G0040	HB-other
	PH01004868G0120	HB-other
	PH01006816G0010	HB-other
	PH01007678G0020	HB-other
	PH01000104G1190	HD-ZIP
	PH01000569G0270	HD-ZIP
	PH01005345G0020	HD-ZIP
	PH01000038G2120	HD-ZIP
	PH01001550G0050	HD-ZIP
	PH01000129G1060	HD-ZIP
	PH01004993G0070	HD-ZIP
	PH01000188G0440	HD-ZIP
	PH01000950G0510	HD-ZIP
	PH01000113G0550	HD-ZIP
	PH01000219G0690	HD-ZIP
	PH01000841G0210	HD-ZIP
	PH01001036G0340	HD-ZIP
	PH01000007G1150	HD-ZIP
	PH01002691G0230	HD-ZIP
	PH01000171G1110	HD-ZIP
	PH01000193G1220	HD-ZIP
	PH01002645G0080	HD-ZIP
	PH01000434G0400	HD-ZIP
	PH01000407G0480	HD-ZIP
	PH01000060G1850	HD-ZIP
	PH01004339G0170	HD-ZIP
	PH01000496G0570	HD-ZIP
	PH01001885G0240	HD-ZIP
	PH01000042G1220	HD-ZIP
	PH01003417G0160	HD-ZIP
	PH01000922G0150	HD-ZIP
	PH01004633G0110	HD-ZIP
	PH01000670G0190	HD-ZIP
	PH01000718G0250	HD-ZIP
	PH01000718G0100	HD-ZIP
	PH01002645G0100	HD-ZIP
	PH01000001G0190	HD-ZIP
	PH01000420G0650	HD-ZIP
	PH01001350G0200	HD-ZIP
	PH01002523G0060	HD-ZIP
	PH01000336G0690	HD-ZIP
	PH01001914G0110	HD-ZIP
	PH01000183G0940	HD-ZIP
	PH01000039G0640	HD-ZIP
	PH01001892G0010	HD-ZIP
	PH01000996G0010	HD-ZIP
	PH01000305G0590	HD-ZIP
	PH01002498G0270	HD-ZIP
	PH01000017G2520	HD-ZIP
	PH01000517G0290	HD-ZIP
	PH01000014G2500	HD-ZIP
	PH01000928G0560	HD-ZIP
	PH01000558G0420	HD-ZIP
	PH01001857G0080	HD-ZIP
	PH01001046G0030	HD-ZIP
	PH01000538G0560	HRT-like
	PH01000000G3800	HSF
	PH01000018G0140	HSF
	PH01000081G0140	HSF
	PH01000149G1320	HSF
	PH01000174G0590	HSF
	PH01000194G0800	HSF
	PH01000208G0690	HSF
	PH01000294G0540	HSF
	PH01000314G0470	HSF
	PH01000333G0160	HSF
	PH01000371G0730	HSF
	PH01000436G0570	HSF
	PH01000456G0310	HSF
	PH01000546G0840	HSF
	PH01000626G0430	HSF
	PH01000700G0690	HSF
	PH01000701G0030	HSF
	PH01000746G0370	HSF
	PH01000814G0580	HSF
	PH01000849G0330	HSF
	PH01001018G0530	HSF
	PH01001028G0180	HSF
	PH01001228G0360	HSF
	PH01001554G0080	HSF
	PH01001554G0310	HSF
	PH01001858G0120	HSF
	PH01002437G0340	HSF
	PH01002606G0040	HSF
	PH01003169G0070	HSF
	PH01003916G0010	HSF
	PH01004959G0060	HSF
	PH01000010G2720	LBD
	PH01000033G1560	LBD
	PH01000071G1510	LBD
	PH01000072G0530	LBD
	PH01000073G0920	LBD
	PH01000108G0120	LBD
	PH01000141G1520	LBD
	PH01000320G0780	LBD
	PH01000357G1080	LBD
	PH01000391G0630	LBD
	PH01000403G0250	LBD
	PH01000513G0590	LBD
	PH01000788G0760	LBD
	PH01000930G0020	LBD
	PH01000988G0640	LBD
	PH01000991G0370	LBD
	PH01001110G0360	LBD
	PH01001249G0310	LBD
	PH01001363G0470	LBD
	PH01001658G0140	LBD
	PH01001784G0250	LBD
	PH01002188G0200	LBD
	PH01002246G0050	LBD
	PH01002320G0310	LBD
	PH01003243G0210	LBD
	PH01006423G0020	LBD
	PH01000183G1300	LSD
	PH01000264G0790	LSD
	PH01001063G0080	LSD
	PH01001344G0480	LSD
	PH01001389G0360	LSD
	PH01007618G0020	LSD
	PH01000006G0210	MIKC
	PH01000038G1550	MIKC
	PH01000059G1270	MIKC
	PH01000080G0200	MIKC
	PH01000306G0610	MIKC
	PH01000317G0080	MIKC
	PH01000338G0120	MIKC
	PH01000437G0930	MIKC
	PH01000606G0250	MIKC
	PH01000616G0020	MIKC
	PH01000759G0450	MIKC
	PH01000794G0210	MIKC
	PH01001113G0580	MIKC
	PH01001878G0200	MIKC
	PH01002127G0260	MIKC
	PH01005177G0100	MIKC
	PH01000117G1210	M-type
	PH01000216G0990	M-type
	PH01000222G1060	M-type
	PH01000466G0340	M-type
	PH01000518G0720	M-type
	PH01000954G0350	M-type
	PH01001303G0110	M-type
	PH01001952G0230	M-type
	PH01002152G0090	M-type
	PH01002743G0050	M-type
	PH01002755G0230	M-type
	PH01003178G0150	M-type
	PH01000001G2130	MYB
	PH01000004G1580	MYB
	PH01000004G4070	MYB
	PH01000005G1390	MYB
	PH01000006G2680	MYB
	PH01000008G0500	MYB
	PH01000008G1560	MYB
	PH01000008G3080	MYB
	PH01000009G0060	MYB
	PH01000014G1850	MYB
	PH01000015G1560	MYB
	PH01000024G1380	MYB
	PH01000028G0940	MYB
	PH01000029G1950	MYB
	PH01000030G0050	MYB
	PH01000041G2150	MYB
	PH01000043G2100	MYB
	PH01000053G1340	MYB
	PH01000054G0640	MYB
	PH01000060G0800	MYB
	PH01000064G1570	MYB
	PH01000064G1730	MYB
	PH01000066G1200	MYB
	PH01000068G1000	MYB
	PH01000068G1470	MYB
	PH01000161G0030	MYB
	PH01000169G1060	MYB
	PH01000177G0890	MYB
	PH01000198G1320	MYB
	PH01000209G0490	MYB
	PH01000212G0840	MYB
	PH01000234G0090	MYB
	PH01000281G1040	MYB
	PH01000302G0910	MYB
	PH01000305G0990	MYB
	PH01000309G0470	MYB
	PH01000332G0140	MYB
	PH01000345G0740	MYB
	PH01000358G0390	MYB
	PH01000369G0610	MYB
	PH01000374G0780	MYB
	PH01000386G0660	MYB
	PH01000388G0380	MYB
	PH01000392G0510	MYB
	PH01000400G0300	MYB
	PH01000415G0010	MYB
	PH01000415G0090	MYB
	PH01000427G0040	MYB
	PH01000445G0700	MYB
	PH01000462G0290	MYB
	PH01000501G0490	MYB
	PH01000508G0100	MYB
	PH01000515G0560	MYB
	PH01000520G0240	MYB
	PH01000569G0800	MYB
	PH01000595G0350	MYB
	PH01000604G0860	MYB
	PH01000617G0820	MYB
	PH01000688G0030	MYB
	PH01000713G0560	MYB
	PH01000723G0640	MYB
	PH01000729G0470	MYB
	PH01000812G0550	MYB
	PH01000847G0490	MYB
	PH01000912G0430	MYB
	PH01000958G0180	MYB
	PH01001022G0490	MYB
	PH01001023G0060	MYB
	PH01001064G0370	MYB
	PH01001084G0440	MYB
	PH01001133G0430	MYB
	PH01001174G0490	MYB
	PH01001208G0070	MYB
	PH01001229G0260	MYB
	PH01001287G0090	MYB
	PH01001342G0270	MYB
	PH01001430G0250	MYB
	PH01001541G0130	MYB
	PH01001548G0400	MYB
	PH01001565G0340	MYB
	PH01001622G0290	MYB
	PH01001925G0330	MYB
	PH01001991G0310	MYB
	PH01001996G0370	MYB
	PH01002000G0040	MYB
	PH01002082G0250	MYB
	PH01002092G0300	MYB
	PH01002104G0150	MYB
	PH01002122G0230	MYB
	PH01002139G0430	MYB
	PH01002148G0200	MYB
	PH01002184G0220	MYB
	PH01002276G0160	MYB
	PH01002611G0010	MYB
	PH01002680G0080	MYB
	PH01002704G0220	MYB
	PH01002707G0220	MYB
	PH01002736G0020	MYB
	PH01002772G0250	MYB
	PH01002859G0070	MYB
	PH01002868G0200	MYB
	PH01002987G0150	MYB
	PH01003093G0130	MYB
	PH01003180G0140	MYB
	PH01003507G0040	MYB
	PH01003809G0130	MYB
	PH01003918G0100	MYB
	PH01004818G0120	MYB
	PH01004865G0070	MYB
	PH01005192G0010	MYB
	PH01005460G0120	MYB
	PH01005515G0070	MYB
	PH01005685G0080	MYB
	PH01005828G0060	MYB
	PH01007341G0010	MYB
	PH01128678G0010	MYB
	PH01000000G0910	MYB_related
	PH01000008G1430	MYB_related
	PH01000039G0930	MYB_related
	PH01000046G0990	MYB_related
	PH01000048G0730	MYB_related
	PH01000068G1610	MYB_related
	PH01000083G0320	MYB_related
	PH01000087G0530	MYB_related
	PH01000090G1130	MYB_related
	PH01000098G0310	MYB_related
	PH01000110G1230	MYB_related
	PH01000160G0940	MYB_related
	PH01000165G0660	MYB_related
	PH01000171G1010	MYB_related
	PH01000171G1160	MYB_related
	PH01000183G0650	MYB_related
	PH01000202G0810	MYB_related
	PH01000241G1400	MYB_related
	PH01000242G0360	MYB_related
	PH01000339G0990	MYB_related
	PH01000356G1090	MYB_related
	PH01000358G0250	MYB_related
	PH01000359G0870	MYB_related
	PH01000383G0320	MYB_related
	PH01000428G0040	MYB_related
	PH01000448G0110	MYB_related
	PH01000462G0320	MYB_related
	PH01000462G0520	MYB_related
	PH01000491G0810	MYB_related
	PH01000506G0350	MYB_related
	PH01000508G0070	MYB_related
	PH01000525G0560	MYB_related
	PH01000527G0320	MYB_related
	PH01000556G0470	MYB_related
	PH01000570G0460	MYB_related
	PH01000606G0580	MYB_related
	PH01000618G0900	MYB_related
	PH01000639G0480	MYB_related
	PH01000645G0040	MYB_related
	PH01000655G0670	MYB_related
	PH01000668G0290	MYB_related
	PH01000684G0090	MYB_related
	PH01000692G0590	MYB_related
	PH01000721G0360	MYB_related
	PH01000726G0780	MYB_related
	PH01000769G0620	MYB_related
	PH01000841G0080	MYB_related
	PH01000841G0290	MYB_related
	PH01000878G0020	MYB_related
	PH01000931G0030	MYB_related
	PH01001006G0380	MYB_related
	PH01001059G0500	MYB_related
	PH01001071G0530	MYB_related
	PH01001099G0510	MYB_related
	PH01001225G0350	MYB_related
	PH01001261G0490	MYB_related
	PH01001393G0410	MYB_related
	PH01001490G0340	MYB_related
	PH01001506G0290	MYB_related
	PH01001516G0020	MYB_related
	PH01001653G0210	MYB_related
	PH01001672G0380	MYB_related
	PH01001738G0330	MYB_related
	PH01001800G0210	MYB_related
	PH01001956G0200	MYB_related
	PH01001990G0120	MYB_related
	PH01002226G0100	MYB_related
	PH01002344G0400	MYB_related
	PH01002356G0230	MYB_related
	PH01002440G0410	MYB_related
	PH01002565G0140	MYB_related
	PH01002649G0270	MYB_related
	PH01002698G0190	MYB_related
	PH01002728G0290	MYB_related
	PH01002928G0170	MYB_related
	PH01003200G0140	MYB_related
	PH01003236G0020	MYB_related
	PH01003237G0170	MYB_related
	PH01003759G0160	MYB_related
	PH01003968G0010	MYB_related
	PH01004097G0070	MYB_related
	PH01004165G0090	MYB_related
	PH01004207G0080	MYB_related
	PH01004374G0040	MYB_related
	PH01000001G1600	NAC
	PH01000002G2670	NAC
	PH01000003G1230	NAC
	PH01000003G1900	NAC
	PH01000004G1630	NAC
	PH01000009G0870	NAC
	PH01000017G0480	NAC
	PH01000020G0110	NAC
	PH01000021G0720	NAC
	PH01000041G2170	NAC
	PH01000044G0380	NAC
	PH01000046G0160	NAC
	PH01000053G1640	NAC
	PH01000053G1650	NAC
	PH01000059G0340	NAC
	PH01000063G0560	NAC
	PH01000070G0710	NAC
	PH01000070G1490	NAC
	PH01000071G0980	NAC
	PH01000077G1100	NAC
	PH01000077G1110	NAC
	PH01000083G0130	NAC
	PH01000093G0340	NAC
	PH01000100G1590	NAC
	PH01000101G1130	NAC
	PH01000110G0680	NAC
	PH01000111G0400	NAC
	PH01000111G0850	NAC
	PH01000112G0050	NAC
	PH01000117G0520	NAC
	PH01000122G1000	NAC
	PH01000135G1070	NAC
	PH01000140G1040	NAC
	PH01000141G0120	NAC
	PH01000141G1130	NAC
	PH01000143G0710	NAC
	PH01000148G1280	NAC
	PH01000177G0520	NAC
	PH01000183G1320	NAC
	PH01000260G0100	NAC
	PH01000261G0890	NAC
	PH01000298G0850	NAC
	PH01000309G0360	NAC
	PH01000317G0680	NAC
	PH01000329G0590	NAC
	PH01000331G1100	NAC
	PH01000352G0610	NAC
	PH01000358G0570	NAC
	PH01000376G0720	NAC
	PH01000381G0780	NAC
	PH01000382G0290	NAC
	PH01000383G0210	NAC
	PH01000439G0460	NAC
	PH01000468G0060	NAC
	PH01000483G1000	NAC
	PH01000491G0390	NAC
	PH01000501G0450	NAC
	PH01000589G0830	NAC
	PH01000652G0840	NAC
	PH01000653G0110	NAC
	PH01000667G0650	NAC
	PH01000688G0120	NAC
	PH01000724G0330	NAC
	PH01000727G0170	NAC
	PH01000728G0010	NAC
	PH01000729G0360	NAC
	PH01000762G0770	NAC
	PH01000794G0630	NAC
	PH01000804G0640	NAC
	PH01000820G0540	NAC
	PH01000832G0670	NAC
	PH01000845G0490	NAC
	PH01000856G0430	NAC
	PH01000877G0160	NAC
	PH01000891G0190	NAC
	PH01000891G0360	NAC
	PH01000961G0570	NAC
	PH01000970G0550	NAC
	PH01000985G0130	NAC
	PH01000997G0140	NAC
	PH01001063G0490	NAC
	PH01001153G0250	NAC
	PH01001168G0540	NAC
	PH01001177G0140	NAC
	PH01001184G0040	NAC
	PH01001195G0450	NAC
	PH01001292G0350	NAC
	PH01001309G0120	NAC
	PH01001428G0090	NAC
	PH01001438G0360	NAC
	PH01001618G0390	NAC
	PH01001619G0180	NAC
	PH01001652G0230	NAC
	PH01001664G0230	NAC
	PH01001669G0130	NAC
	PH01001683G0170	NAC
	PH01001753G0040	NAC
	PH01001770G0220	NAC
	PH01001797G0410	NAC
	PH01001843G0210	NAC
	PH01001896G0060	NAC
	PH01002026G0020	NAC
	PH01002131G0260	NAC
	PH01002164G0250	NAC
	PH01002245G0380	NAC
	PH01002276G0270	NAC
	PH01002611G0200	NAC
	PH01002631G0130	NAC
	PH01002656G0020	NAC
	PH01002777G0100	NAC
	PH01002998G0240	NAC
	PH01003084G0080	NAC
	PH01003138G0210	NAC
	PH01003190G0100	NAC
	PH01003268G0110	NAC
	PH01003898G0190	NAC
	PH01003917G0070	NAC
	PH01004006G0090	NAC
	PH01004129G0090	NAC
	PH01004181G0160	NAC
	PH01004273G0140	NAC
	PH01004291G0080	NAC
	PH01004390G0110	NAC
	PH01004605G0030	NAC
	PH01006140G0010	NAC
	PH01000098G0690	NF-X1
	PH01000203G1150	NF-X1
	PH01000268G0950	NF-X1
	PH01000113G1370	NF-YA
	PH01000162G0420	NF-YA
	PH01000183G0850	NF-YA
	PH01000187G0380	NF-YA
	PH01000188G1020	NF-YA
	PH01000361G0970	NF-YA
	PH01000666G0490	NF-YA
	PH01000692G0440	NF-YA
	PH01000855G0230	NF-YA
	PH01001453G0250	NF-YA
	PH01001597G0410	NF-YA
	PH01001650G0280	NF-YA
	PH01001789G0250	NF-YA
	PH01001939G0040	NF-YA
	PH01002101G0240	NF-YA
	PH01003045G0040	NF-YA
	PH01000022G1910	NF-YB
	PH01000399G0890	NF-YB
	PH01000464G0680	NF-YB
	PH01000978G0590	NF-YB
	PH01001236G0110	NF-YB
	PH01001631G0530	NF-YB
	PH01001655G0060	NF-YB
	PH01003793G0200	NF-YB
	PH01004500G0050	NF-YB
	PH01000005G2210	NF-YC
	PH01000123G0940	NF-YC
	PH01000290G0860	NF-YC
	PH01000435G0280	NF-YC
	PH01000532G0650	NF-YC
	PH01001536G0040	NF-YC
	PH01001724G0410	NF-YC
	PH01002142G0040	NF-YC
	PH01002204G0210	NF-YC
	PH01004198G0020	NF-YC
	PH01005298G0040	NF-YC
	PH01006089G0040	NF-YC
	PH01000048G1600	Nin-like
	PH01000236G1170	Nin-like
	PH01000243G0600	Nin-like
	PH01000262G1070	Nin-like
	PH01000272G1180	Nin-like
	PH01000291G1250	Nin-like
	PH01000653G0760	Nin-like
	PH01000667G0080	Nin-like
	PH01001166G0570	Nin-like
	PH01001551G0070	Nin-like
	PH01001651G0380	Nin-like
	PH01001870G0100	Nin-like
	PH01002763G0330	Nin-like
	PH01004029G0080	Nin-like
	PH01001568G0220	RAV
	PH01000297G0830	RAV
	PH01001971G0060	RAV
	PH01000581G0530	RAV
	PH01000015G1290	RAV
	PH01000281G0890	RAV
	PH01000024G2370	RAV
	PH01000265G0530	S1Fa-like
	PH01000378G0180	S1Fa-like
	PH01000002G1660	SBP
	PH01000040G1230	SBP
	PH01000050G0170	SBP
	PH01000057G0060	SBP
	PH01000095G1560	SBP
	PH01000117G1390	SBP
	PH01000150G0460	SBP
	PH01000164G0630	SBP
	PH01000176G0670	SBP
	PH01000450G0480	SBP
	PH01000548G0610	SBP
	PH01000608G0740	SBP
	PH01000770G0270	SBP
	PH01000915G0320	SBP
	PH01000920G0420	SBP
	PH01000969G0180	SBP
	PH01000985G0610	SBP
	PH01001167G0360	SBP
	PH01001316G0020	SBP
	PH01001685G0440	SBP
	PH01001751G0380	SBP
	PH01001834G0370	SBP
	PH01001853G0340	SBP
	PH01001910G0100	SBP
	PH01002673G0070	SBP
	PH01002789G0180	SBP
	PH01003044G0090	SBP
	PH01003178G0220	SBP
	PH01003773G0220	SBP
	PH01004096G0180	SBP
	PH01004816G0090	SBP
	PH01007654G0010	SBP
	PH01000058G1000	SRS
	PH01000060G1310	SRS
	PH01003617G0070	SRS
	PH01004326G0140	SRS
	PH01000171G0150	STAT
	PH01001233G0100	STAT
	PH01003295G0040	TALE
	PH01001092G0270	TALE
	PH01000134G0410	TALE
	PH01000496G0760	TALE
	PH01002124G0100	TALE
	PH01001759G0460	TALE
	PH01000754G0440	TALE
	PH01000299G1040	TALE
	PH01000312G0600	TALE
	PH01000246G1150	TALE
	PH01000083G0580	TALE
	PH01000103G0430	TALE
	PH01003816G0150	TALE
	PH01000979G0260	TALE
	PH01000139G0610	TALE
	PH01004298G0140	TALE
	PH01000223G1160	TALE
	PH01000348G0740	TALE
	PH01000107G1130	TALE
	PH01000059G1030	TALE
	PH01000759G0070	TALE
	PH01001584G0050	TALE
	PH01001487G0210	TALE
	PH01001846G0090	TALE
	PH01001144G0090	TALE
	PH01002594G0170	TALE
	PH01001206G0320	TALE
	PH01002967G0190	TALE
	PH01003805G0010	TALE
	PH01000392G1070	TALE
	PH01000823G0400	TALE
	PH01000759G0180	TALE
	PH01000043G1720	TALE
	PH01000735G0590	TALE
	PH01000001G3420	TCP
	PH01000018G1460	TCP
	PH01000028G2500	TCP
	PH01000034G2110	TCP
	PH01000065G1920	TCP
	PH01000099G0140	TCP
	PH01000131G1060	TCP
	PH01000135G0620	TCP
	PH01000155G0570	TCP
	PH01000256G0700	TCP
	PH01000423G0070	TCP
	PH01000519G0700	TCP
	PH01000602G0590	TCP
	PH01000767G0040	TCP
	PH01001418G0330	TCP
	PH01001480G0290	TCP
	PH01001520G0040	TCP
	PH01000001G0390	Trihelix
	PH01000001G0500	Trihelix
	PH01000010G0450	Trihelix
	PH01000016G1050	Trihelix
	PH01000017G1770	Trihelix
	PH01000019G0430	Trihelix
	PH01000019G0630	Trihelix
	PH01000020G1490	Trihelix
	PH01000023G2170	Trihelix
	PH01000042G1280	Trihelix
	PH01000042G1290	Trihelix
	PH01000110G0890	Trihelix
	PH01000225G1300	Trihelix
	PH01000265G1050	Trihelix
	PH01000551G0750	Trihelix
	PH01000749G0800	Trihelix
	PH01000778G0550	Trihelix
	PH01000823G0680	Trihelix
	PH01000907G0490	Trihelix
	PH01001191G0080	Trihelix
	PH01001215G0530	Trihelix
	PH01001227G0510	Trihelix
	PH01001447G0230	Trihelix
	PH01001451G0080	Trihelix
	PH01001778G0330	Trihelix
	PH01002160G0050	Trihelix
	PH01002648G0060	Trihelix
	PH01003510G0200	Trihelix
	PH01004816G0120	Trihelix
	PH01008287G0010	Trihelix
	PH01047850G0010	Trihelix
	PH01107020G0010	Trihelix
	PH01153193G0010	Trihelix
	PH01000018G0890	VOZ
	PH01000237G0810	VOZ
	PH01001953G0120	VOZ
	PH01000227G0940	Whirly
	PH01002537G0110	Whirly
	PH01005711G0070	Whirly
	PH01001058G0600	WOX
	PH01001057G0130	WOX
	PH01000057G1290	WOX
	PH01000009G1450	WOX
	PH01000112G0590	WOX
	PH01001420G0140	WOX
	PH01000006G0810	WRKY
	PH01000009G1940	WRKY
	PH01000009G1960	WRKY
	PH01000009G2100	WRKY
	PH01000018G0370	WRKY
	PH01000025G1260	WRKY
	PH01000035G0560	WRKY
	PH01000043G1290	WRKY
	PH01000046G0930	WRKY
	PH01000046G1680	WRKY
	PH01000048G1770	WRKY
	PH01000050G1350	WRKY
	PH01000112G1110	WRKY
	PH01000112G1290	WRKY
	PH01000121G1380	WRKY
	PH01000130G0430	WRKY
	PH01000130G0620	WRKY
	PH01000182G0790	WRKY
	PH01000206G0250	WRKY
	PH01000212G0380	WRKY
	PH01000218G0100	WRKY
	PH01000224G1000	WRKY
	PH01000242G0250	WRKY
	PH01000242G1360	WRKY
	PH01000256G0030	WRKY
	PH01000256G0230	WRKY
	PH01000271G0420	WRKY
	PH01000274G0230	WRKY
	PH01000296G0390	WRKY
	PH01000298G0170	WRKY
	PH01000326G0720	WRKY
	PH01000371G0960	WRKY
	PH01000405G0510	WRKY
	PH01000430G0510	WRKY
	PH01000445G0180	WRKY
	PH01000463G0800	WRKY
	PH01000478G0060	WRKY
	PH01000524G0850	WRKY
	PH01000534G0230	WRKY
	PH01000535G0790	WRKY
	PH01000549G0590	WRKY
	PH01000557G0340	WRKY
	PH01000622G0760	WRKY
	PH01000659G0050	WRKY
	PH01000716G0640	WRKY
	PH01000716G0820	WRKY
	PH01000735G0110	WRKY
	PH01000746G0560	WRKY
	PH01000814G0820	WRKY
	PH01000823G0340	WRKY
	PH01000906G0240	WRKY
	PH01000986G0410	WRKY
	PH01001004G0240	WRKY
	PH01001037G0370	WRKY
	PH01001070G0190	WRKY
	PH01001070G0240	WRKY
	PH01001070G0420	WRKY
	PH01001100G0250	WRKY
	PH01001131G0560	WRKY
	PH01001142G0610	WRKY
	PH01001154G0200	WRKY
	PH01001210G0270	WRKY
	PH01001232G0560	WRKY
	PH01001245G0180	WRKY
	PH01001280G0060	WRKY
	PH01001331G0040	WRKY
	PH01001331G0070	WRKY
	PH01001362G0060	WRKY
	PH01001397G0220	WRKY
	PH01001458G0040	WRKY
	PH01001500G0110	WRKY
	PH01001515G0160	WRKY
	PH01001601G0220	WRKY
	PH01001626G0320	WRKY
	PH01001671G0400	WRKY
	PH01001697G0180	WRKY
	PH01001698G0040	WRKY
	PH01001737G0080	WRKY
	PH01001777G0070	WRKY
	PH01001883G0330	WRKY
	PH01001953G0270	WRKY
	PH01001978G0130	WRKY
	PH01002011G0380	WRKY
	PH01002018G0330	WRKY
	PH01002022G0200	WRKY
	PH01002035G0390	WRKY
	PH01002142G0270	WRKY
	PH01002220G0280	WRKY
	PH01002238G0110	WRKY
	PH01002378G0050	WRKY
	PH01002396G0160	WRKY
	PH01002396G0190	WRKY
	PH01002537G0070	WRKY
	PH01002558G0060	WRKY
	PH01002711G0120	WRKY
	PH01002744G0230	WRKY
	PH01002776G0100	WRKY
	PH01002800G0110	WRKY
	PH01003057G0080	WRKY
	PH01003108G0020	WRKY
	PH01003110G0050	WRKY
	PH01003170G0110	WRKY
	PH01003485G0070	WRKY
	PH01003558G0150	WRKY
	PH01003579G0140	WRKY
	PH01003908G0140	WRKY
	PH01003922G0080	WRKY
	PH01004067G0040	WRKY
	PH01004450G0140	WRKY
	PH01004514G0080	WRKY
	PH01004940G0100	WRKY
	PH01005137G0020	WRKY
	PH01005961G0010	WRKY
	PH01021666G0010	WRKY
	PH01029174G0010	WRKY
	PH01278028G0010	WRKY
	PH01000001G1650	YABBY
	PH01000028G0240	YABBY
	PH01000106G0210	YABBY
	PH01000162G1010	YABBY
	PH01000904G0290	YABBY
	PH01000955G0220	YABBY
	PH01001738G0010	YABBY
	PH01003202G0120	YABBY
	PH01000008G0200	ZF-HD
	PH01000053G1380	ZF-HD
	PH01000197G0150	ZF-HD
	PH01000273G0040	ZF-HD
	PH01000616G0210	ZF-HD
	PH01000630G0150	ZF-HD
	PH01000983G0460	ZF-HD
	PH01001208G0150	ZF-HD
	PH01002025G0150	ZF-HD
	PH01002247G0090	ZF-HD
	PH01004020G0070	ZF-HD
	PH01004023G0120	ZF-HD
	PH01004504G0130	ZF-HD

## Sheet: Table S11
Supplementary Table S11. The potential housekeeping genes in moso bamboo
Gene_ID	Bamboo annotationa	Reciprocal best gene with A. thalianaa	Reciprocal best gene with O. sativaa	Functional subsystem	Pathway	RT	RH	LF	P1	P2b	S20	S50b	SRR1187864	SRR945765	SRR961047	Average RPKM	Standard Deviation	Co-variance
PH01002800G0120	N/Ab	N/A	LOC_Os08g29650.1	Transcription	Spliceosome	4.72669	5.54146	5.28738	4.8966	5.43015	4.94534	4.42955	5.45441	5.85026	4.2273	5.07891	0.520556	0.102494
PH01000767G0400	N/A	AT5G46210.1	LOC_Os03g57290.1	Folding, sorting and degradation	Ubiquitin mediated proteolysis	5.49405	5.32758	6.56098	7.00236	5.25368	5.00112	4.3927	3.65496	8.25847	3.96808	7.70778	1.10631	0.143532
PH01002177G0070	N/A	AT1G16890.1	LOC_Os01g48280.1	Folding, sorting and degradation	Ubiquitin mediated proteolysis	30.9677	29.3558	26.6148	23.5204	26.8338	20.1473	22.212	11.9667	17.3314	15.4851	4.40556	0.640989	0.145495
PH01003325G0100	N/A	AT5G05080.1	LOC_Os06g45000.2	Folding, sorting and degradation	Ubiquitin mediated proteolysis	4.28363	6.53232	7.00213	8.61956	5.69081	7.85984	8.03809	7.66856	9.38701	12.5584	7.1837	1.05855	0.147354
PH01000110G1470	methyltransferase domain containing protein, putative, expressed	AT3G63410.1	LOC_Os12g42090.3	Metabolism of cofactors and vitamins	Ubiquinone and other terpenoid-quinone biosynthesis	4.67959	4.55325	4.38169	3.54927	4.22491	5.64508	6.14209	5.42781	3.46108	3.39783	17.371	2.56638	0.14774
PH01002417G0120	N/A	AT3G02780.1	LOC_Os07g36190.1	Metabolism of terpenoids and polyketides	Terpenoid backbone biosynthesis	9.05328	11.0092	5.56283	4.51926	5.67818	9.81261	8.20307	7.38739	7.52364	7.56253	4.09997	0.61795	0.150721
PH01000656G0760	N/A	AT3G02780.1	LOC_Os07g36190.1	Metabolism of terpenoids and polyketides	Terpenoid backbone biosynthesis	12.4604	9.42822	8.62369	12.0817	8.29481	11.6448	11.9369	9.57135	4.56299	5.58273	10.6746	1.62686	0.152405
PH01000038G1340	dihydroflavonol-4-reductase, putative, expressed	N/A	LOC_Os03g08624.1	Metabolism of terpenoids and polyketides	Terpenoid backbone biosynthesis	8.63566	4.33568	3.76747	5.21408	5.85307	3.6274	4.98399	4.43013	5.9461	7.41336	5.78172	0.881265	0.152423
PH01002353G0020	N/A	N/A	LOC_Os01g01369.1	Lipid metabolism	Steroid biosynthesis	72.25	72.1728	39.6233	32.4182	31.785	58.1076	61.3742	39.9493	54.6973	64.9501	8.52097	1.33189	0.156307
PH01005310G0030	N/A	N/A	LOC_Os08g33120.5	Transcription	Spliceosome	8.92541	11.7496	8.91901	8.17693	8.89829	11.7686	12.4466	13.7558	11.7702	12.6596	4.31091	0.698198	0.161961
PH01000013G1020	ATP-dependent RNA helicase, putative, expressed	AT3G62310.1	LOC_Os11g31630.1	Transcription	Spliceosome	8.89401	12.4536	9.36276	11.1934	12.2742	11.7831	11.6924	14.2646	17.1587	14.4528	4.71293	0.773954	0.164219
PH01001385G0460	N/A	N/A	LOC_Os01g16090.1	Transcription	Spliceosome	4.21527	8.34356	5.93469	5.39948	6.51369	6.46045	6.23383	5.48015	7.94949	5.06312	7.40069	1.22731	0.165837
PH01006649G0060	N/A	AT4G03120.1	LOC_Os02g16640.1	Transcription	Spliceosome	13.0729	12.7089	8.92747	9.25281	11.0218	14.5645	13.2228	15.3448	18.9042	14.5707	10.3194	1.71895	0.166574
PH01000639G0490	N/A	AT3G13200.1	LOC_Os06g01700.1	Transcription	Spliceosome	30.2609	27.3292	24.2546	27.4639	26.2207	25.5365	27.7193	35.9488	32.9105	51.2941	17.2988	2.89594	0.167407
PH01002016G0480	N/A	AT5G02530.1	LOC_Os03g17010.1	Transcription	Spliceosome	10.8085	9.76716	9.04194	8.04862	9.4868	12.2369	12.3024	9.52868	17.1173	15.7624	5.81881	0.979677	0.168364
PH01000846G0470	N/A	AT3G12580.1	LOC_Os11g47760.1	Transcription	Spliceosome	61.546	93.0056	39.0239	68.6637	102.962	74.8969	100.498	55.9444	75.0869	65.3967	7.67422	1.2929	0.168474
PH01002164G0020	N/A	AT1G27650.1	LOC_Os05g48960.4	Transcription	Spliceosome	8.12318	9.56215	5.10365	5.47496	6.86736	8.26269	7.25766	9.37649	9.75799	12.9622	4.14221	0.701361	0.16932
PH01003319G0220	N/A	AT3G53500.2	LOC_Os03g17710.2	Transcription	Spliceosome	5.6022	5.73591	6.32573	5.86896	6.3418	8.06001	8.57404	6.81001	8.13882	12.6136	5.2345	0.889822	0.169992
PH01000173G0120	SKIP/SNW domain containing protein, expressed	AT1G77180.1	LOC_Os02g52250.1	Transcription	Spliceosome	5.90489	5.83579	3.25964	3.39747	5.09572	6.92671	6.30194	7.33234	8.86024	7.8472	4.61015	0.78431	0.170127
PH01000622G0210	N/A	AT2G47640.2	LOC_Os05g24970.2	Transcription	Spliceosome	22.4292	38.433	23.3224	21.853	20.542	40.5492	38.8687	32.1028	22.3835	42.4756	5.20943	0.887452	0.170355
PH01000031G2350	DEAD-box ATP-dependent RNA helicase 30, putative, expressed	AT5G63120.1	N/A	Transcription	Spliceosome	10.5816	8.93913	5.53923	8.19325	7.12151	12.1161	13.469	6.45302	10.2162	6.22317	4.41161	0.752104	0.170483
PH01000418G0710	non-lysosomal glucosylceramidase, putative, expressed	AT5G49900.1	LOC_Os11g13810.1	Lipid metabolism	Sphingolipid metabolism	8.9406	6.01838	11.5975	10.4157	7.81124	8.13389	6.62445	9.01338	3.81316	7.22956	11.9468	2.03786	0.170578
PH01000019G2290	SNARE domain containing protein, putative, expressed	AT1G79590.1	LOC_Os02g02720.5	Folding, sorting and degradation	SNARE interactions in vesicular transport	12.7534	14.1899	7.49399	8.19192	10.6886	7.4741	8.16896	5.79129	13.1141	9.05228	12.0455	2.10726	0.174941
PH01000002G0310	ubiquitin family domain containing protein, expressed	AT5G55160.1	LOC_Os01g68950.1	Translation	RNA transport	51.2214	62.4567	55.8925	57.1663	80.286	79.6187	77.2376	78.4782	53.3441	90.2951	17.1957	3.01496	0.175332
PH01000033G0270	eukaryotic translation initiation factor 1A, putative, expressed	AT2G04520.1	LOC_Os06g23440.1	Translation	RNA transport	19.1828	31.0464	23.3302	25.7985	34.0819	26.5723	27.6869	22.6172	26.3326	16.669	5.637	0.990053	0.175635
PH01000347G1380	translation initiation factor eIF3 subunit, putative, expressed	N/A	LOC_Os02g02990.1	Translation	RNA transport	16.4993	11.746	7.49402	10.9739	16.1214	11.1445	11.0665	6.24341	12.8132	11.8966	14.2984	2.51593	0.175959
PH01000489G0060	N/A	AT5G55160.1	LOC_Os01g68950.1	Translation	RNA transport	8.1346	11.1721	8.89341	5.77849	7.01642	7.30059	8.4129	4.75493	5.30005	4.9904	5.18286	0.913998	0.17635
PH01001155G0410	N/A	AT1G02080.1	LOC_Os10g40780.3	Folding, sorting and degradation	RNA degradation	4.52177	6.59763	4.52158	6.42573	3.80044	5.47899	5.44167	9.60126	6.99616	8.56877	5.48365	0.968854	0.176681
PH01000174G0870	XRN 5'-3' exonuclease N-terminus domain containing protein, expressed	AT1G54490.1	LOC_Os03g58060.1	Translation	Ribosome biogenesis in eukaryotes	8.14849	6.72406	5.08894	7.62094	7.30497	8.32582	7.45799	5.18817	4.61087	6.19579	8.89184	1.57625	0.17727
PH01000436G0730	N/A	AT3G55620.1	LOC_Os07g44620.2	Translation	Ribosome biogenesis in eukaryotes	12.5426	11.9978	7.8886	10.0096	10.414	14.1192	10.9896	12.4007	9.02283	7.49938	9.65289	1.7248	0.178682
PH01000841G0440	N/A	AT5G61500.1	LOC_Os01g10290.2	Transport and catabolism	Regulation of autophagy	6.12208	7.5057	4.50591	4.12919	4.62084	5.73286	5.69377	4.64665	6.72235	7.78121	11.3517	2.04014	0.179721
PH01001260G0050	N/A	AT5G59890.1	LOC_Os03g56790.1	Cell motility	Regulation of actin cytoskeleton	71.5872	70.5317	41.1991	38.3278	61.5927	39.0037	40.076	59.1853	45.2794	58.8738	8.78277	1.57857	0.179735
PH01000542G0740	N/A	N/A	LOC_Os03g21460.1	Carbohydrate metabolism	Pyruvate metabolism	9.41976	11.0193	12.3218	9.83487	10.3418	8.05186	8.5524	5.13149	5.97419	8.04416	10.907	1.97546	0.181119
PH01000012G0750	NAD-dependent malic enzyme, mitochondrial precursor, putative, expressed	AT2G13560.1	LOC_Os10g35960.1	Carbohydrate metabolism	Pyruvate metabolism	17.4551	19.4629	19.6731	20.8197	16.3873	24.6678	24.7784	10.7115	19.2914	11.9459	6.77442	1.23611	0.182467
PH01005639G0020	N/A	AT4G21710.1	LOC_Os03g44484.2	Nucleotide metabolism	Purine metabolism	4.50292	6.29635	4.44837	5.20779	3.9192	5.00066	5.20303	5.95741	4.80179	6.75682	6.37181	1.16585	0.18297
PH01000478G0720	N/A	AT5G22110.1	LOC_Os05g06840.1	Nucleotide metabolism	Purine metabolism	7.32416	6.18315	7.28219	6.13764	4.62394	9.4231	9.5158	5.50881	6.85012	5.28503	5.17292	0.946544	0.18298
PH01002896G0040	N/A	N/A	LOC_Os01g48720.1	Nucleotide metabolism	Purine metabolism	5.11924	6.23209	3.96355	3.69456	3.3273	6.32617	5.2545	5.69076	5.66499	7.36355	4.62704	0.85359	0.184478
PH01000205G0180	AMP-binding domain containing protein, expressed	N/A	ChrSy.fgenesh.mRNA.49	Nucleotide metabolism	Purine metabolism	3.71086	7.59778	5.80852	6.2356	3.18575	4.85831	5.44593	6.0527	5.03304	7.23314	6.40421	1.18568	0.18514
PH01000006G3040	guanylate kinase, putative, expressed	N/A	LOC_Os12g33100.1	Nucleotide metabolism	Purine metabolism	10.9047	8.28048	7.44303	5.97362	5.35626	7.48875	6.88561	12.8733	12.1681	8.87186	5.03194	0.934685	0.185751
PH01000059G1940	ubiquitin family protein, putative, expressed	AT2G17200.1	LOC_Os10g39620.2	Folding, sorting and degradation	Protein processing in endoplasmic reticulum	7.4037	7.48574	5.27009	7.9111	8.16398	5.70682	6.28802	8.37677	7.69768	7.53312	29.4513	5.47418	0.185872
PH01007082G0010	N/A	N/A	LOC_Os08g01040.1	Folding, sorting and degradation	Protein processing in endoplasmic reticulum	5.50442	5.67058	3.62466	4.12576	3.58137	4.96133	4.28125	3.97705	5.03131	5.34373	7.92924	1.47418	0.185917
PH01001941G0300	N/A	AT5G61790.1	LOC_Os04g32950.2	Folding, sorting and degradation	Protein processing in endoplasmic reticulum	34.8181	37.2332	37.3701	27.5123	42.6518	27.9157	26.1641	40.609	40.9957	25.8023	3.73495	0.695593	0.186239
PH01001011G0440	N/A	AT1G16190.1	LOC_Os06g15360.1	Folding, sorting and degradation	Protein processing in endoplasmic reticulum	21.6279	20.4897	16.9378	14.6551	13.7289	12.6092	11.7398	18.2338	15.3039	17.4032	19.4963	3.65062	0.187247
PH01000816G0420	N/A	AT2G17200.1	LOC_Os10g39620.2	Folding, sorting and degradation	Protein processing in endoplasmic reticulum	17.1363	12.772	11.3746	12.9358	11.3965	9.07769	8.06658	14.3844	11.4345	14.2542	5.77951	1.08399	0.187558
PH01005442G0070	N/A	AT3G07100.1	LOC_Os04g04020.1	Folding, sorting and degradation	Protein processing in endoplasmic reticulum	4.53876	5.29562	3.31083	3.67458	3.44927	4.68915	4.32469	3.94956	6.85778	4.47943	7.08492	1.33197	0.188001
PH01001450G0410	N/A	AT4G02080.1	LOC_Os12g37360.1	Folding, sorting and degradation	Protein processing in endoplasmic reticulum	26.2359	22.6876	16.0521	16.0403	22.7678	16.0586	14.9909	15.1386	17.5416	26.65	4.3262	0.815786	0.188569
PH01000209G0910	glucosidase II beta subunit-like domain containing protein, expressed	N/A	LOC_Os01g16970.2	Folding, sorting and degradation	Protein processing in endoplasmic reticulum	9.03153	11.0181	5.01458	5.86835	4.5935	8.70202	8.51643	7.06796	8.05413	8.35186	5.57666	1.05527	0.18923
PH01000056G0580	WD domain, G-beta repeat domain containing protein, expressed	N/A	LOC_Os07g46370.1	Folding, sorting and degradation	Protein processing in endoplasmic reticulum	11.2786	11.3632	7.52826	7.93807	6.25378	5.8201	6.24787	7.44896	10.6561	7.14481	10.1649	1.92649	0.189524
PH01001617G0380	N/A	N/A	LOC_Os09g24200.2	Folding, sorting and degradation	Protein processing in endoplasmic reticulum	9.12604	6.88714	9.22608	9.8809	11.6033	6.52785	5.82947	12.095	12.211	6.63803	8.2695	1.57529	0.190494
PH01000062G0590	DnaK family protein, putative, expressed	AT4G16660.1	LOC_Os02g48110.1	Folding, sorting and degradation	Protein processing in endoplasmic reticulum	13.523	11.7288	8.96365	5.18228	8.66702	11.3125	11.0369	9.34791	10.5005	5.60119	14.4375	2.77493	0.192203
PH01000301G0880	cell division control protein 48 homolog E, putative, expressed	AT5G03340.1	LOC_Os10g30580.1	Folding, sorting and degradation	Protein processing in endoplasmic reticulum	27.9402	20.7786	12.172	14.812	17.6119	16.7818	14.319	18.9012	17.3294	26.8589	4.30251	0.827399	0.192306
PH01002103G0050	N/A	N/A	LOC_Os02g01010.1	Folding, sorting and degradation	Protein processing in endoplasmic reticulum	14.5006	20.1476	11.0458	8.64343	10.8741	14.7359	14.7113	9.83194	8.96538	10.9662	16.6121	3.20258	0.192786
PH01002503G0190	N/A	AT5G61790.1	LOC_Os04g32950.1	Folding, sorting and degradation	Protein processing in endoplasmic reticulum	42.2332	49.7524	36.1283	29.9521	47.4813	25.9405	25.9271	32.5683	24.5236	21.7285	7.42833	1.4335	0.192977
PH01000174G0220	proteasome/cyclosome repeat containing protein, expressed	AT2G20580.1	LOC_Os02g05340.1	Folding, sorting and degradation	Proteasome	7.22061	8.75018	5.60718	5.42332	5.09001	6.92589	6.57129	9.99103	8.23829	6.91136	5.91019	1.14112	0.193077
PH01001490G0200	N/A	AT1G20200.1	LOC_Os08g43640.1	Folding, sorting and degradation	Proteasome	10.4358	13.761	7.72353	7.3625	7.84053	10.3138	11.442	11.2076	14.002	14.2085	19.1388	3.71115	0.193907
PH01001240G0250	N/A	AT1G09100.1	LOC_Os06g07630.1	Folding, sorting and degradation	Proteasome	5.75646	9.92453	6.21715	7.20799	6.37777	8.96992	8.19006	4.08317	6.10755	6.61269	11.6014	2.25678	0.194527
PH01000828G0320	N/A	AT3G05530.1	LOC_Os06g07630.1	Folding, sorting and degradation	Proteasome	20.6858	45.0465	27.031	28.1157	30.9402	29.6384	26.9924	19.5743	36.1668	41.5386	5.56477	1.08331	0.194674
PH01003431G0070	N/A	AT1G20200.1	LOC_Os08g43640.1	Folding, sorting and degradation	Proteasome	10.4796	9.24591	5.80608	4.60094	5.23723	7.43919	7.20946	10.2262	9.75705	8.96254	5.08407	0.990279	0.194781
PH01000277G0280	26S protease regulatory subunit 6B, putative, expressed	AT5G58290.1	LOC_Os02g21970.1	Folding, sorting and degradation	Proteasome	15.9866	21.3305	11.369	10.9636	11.7777	16.0546	16.6533	18.3985	23.8458	22.2137	34.1072	6.64622	0.194863
PH01000818G0050	N/A	AT1G13060.1	LOC_Os06g06030.1	Folding, sorting and degradation	Proteasome	36.2302	36.2611	24.1793	20.9304	20.7822	31.0179	32.7875	20.2997	43.0196	23.6281	5.02376	0.979899	0.195053
PH01000199G0900	methylisocitrate lyase 2, putative, expressed	N/A	LOC_Os04g31700.1	Carbohydrate metabolism	Propanoate metabolism	30.7503	39.1632	22.6811	27.8316	28.4344	32.5245	33.3708	19.8447	28.1406	31.7721	4.85093	0.946433	0.195104
PH01000890G0420	N/A	AT1G03475.1	LOC_Os04g52130.1	Metabolism of cofactors and vitamins	Porphyrin and chlorophyll metabolism	9.91671	11.8447	15.6225	11.6486	12.4896	16.7693	15.7985	18.5757	16.4605	15.2492	7.01267	1.37104	0.195509
PH01002857G0060	N/A	AT1G59750.1	LOC_Os02g35140.1	Signal transduction	Plant hormone signal transduction	17.9403	17.1376	11.262	17.3917	13.0466	21.3753	16.5215	13.0961	19.4295	18.9204	10.3377	2.02839	0.196214
PH01007612G0010	N/A	AT1G59750.1	LOC_Os02g35140.1	Signal transduction	Plant hormone signal transduction	13.0365	13.2864	11.2199	11.285	11.2126	13.2664	14.2451	14.7381	20.8781	19.91	9.06101	1.78266	0.196739
PH01001731G0110	N/A	AT4G39400.1	LOC_Os01g52050.1	Signal transduction	Plant hormone signal transduction	3.57551	5.32228	5.8623	4.15562	3.18245	4.47937	4.91584	3.32698	7.14363	5.59142	5.53582	1.09057	0.197003
PH01005757G0030	N/A	AT2G33310.1	LOC_Os06g22870.1	Signal transduction	Plant hormone signal transduction	17.1407	31.68	20.3293	24.9927	27.51	31.6548	35.6333	13.4178	27.1968	32.8906	4.59053	0.90945	0.198114
PH01000536G0170	N/A	AT3G01090.1	LOC_Os05g45420.3	Signal transduction	PI3K-Akt signaling pathway	4.08609	5.00106	3.02045	3.72406	4.43253	5.46849	5.05448	4.31595	7.65662	5.92195	12.353	2.45371	0.198634
PH01002316G0220	N/A	AT2G29550.1	LOC_Os06g46000.1	Transport and catabolism	Phagosome	52.4093	56.0337	35.0625	28.9911	28.1186	46.5396	54.1331	38.0938	47.5991	65.2808	6.6666	1.33414	0.200123
PH01000228G0970	thiamine pyrophosphate enzyme, C-terminal TPP binding domain containing protein, expressed	AT5G17380.1	LOC_Os01g32080.1	Transport and catabolism	Peroxisome	14.9102	18.3759	13.4248	14.8191	14.354	10.3024	11.3327	8.17083	18.0829	10.9498	10.6884	2.14125	0.200333
PH01000364G0110	xylose isomerase, putative, expressed	AT5G57655.2	LOC_Os07g47290.1	Carbohydrate metabolism	Pentose and glucuronate interconversions	27.5309	20.569	19.6642	28.6325	29.3515	22.8953	18.1842	38.4255	32.386	36.8003	4.69848	0.941997	0.20049
PH01003793G0110	N/A	AT2G28520.1	LOC_Os01g61780.1	Energy metabolism	Oxidative phosphorylation	5.80024	6.08704	4.10241	4.87309	4.10296	3.96955	3.91575	5.57796	5.18071	7.1139	16.2729	3.26636	0.200724
PH01002211G0190	N/A	AT4G32470.1	LOC_Os07g10500.1	Energy metabolism	Oxidative phosphorylation	38.1465	39.3487	20.8124	18.9366	22.8818	25.7793	28.3387	24.9814	36.5858	23.9887	4.27413	0.859738	0.201149
PH01001083G0220	N/A	AT1G75630.1	LOC_Os11g06890.1	Energy metabolism	Oxidative phosphorylation	24.1312	39.8923	20.8962	20.7386	28.0137	20.6691	21.2691	23.1768	24.443	38.8593	4.69642	0.948447	0.201951
PH01004743G0090	N/A	AT5G37510.1	LOC_Os03g50540.1	Energy metabolism	Oxidative phosphorylation	9.98004	12.9564	6.5199	8.82169	10.1266	9.92685	10.7883	4.38076	9.09558	6.35382	9.70477	1.9618	0.202148
PH01000023G1110	L-asparaginase precursor protein, putative, expressed	AT5G61540.1	LOC_Os04g46370.3	Glycan biosynthesis and metabolism	Other glycan degradation	3.03999	4.41982	3.88454	3.25311	3.147	4.09498	3.62642	3.53608	3.11634	5.2312	8.69252	1.76337	0.202861
PH01000514G0270	N/A	AT4G38130.1	LOC_Os06g38470.3	Signal transduction	Notch signaling pathway	5.99775	4.65292	4.09945	3.70027	5.32417	3.94457	3.0075	4.18136	6.78894	6.08768	68.5997	14.0061	0.204172
PH01004021G0080	N/A	AT3G23490.1	LOC_Os10g33270.1	Energy metabolism	Nitrogen metabolism	9.2415	9.29661	5.88208	6.85577	7.35137	10.5101	9.01521	8.0802	4.76367	7.39208	6.15937	1.25908	0.204417
PH01001264G0260	N/A	AT1G14370.1	LOC_Os10g26520.1	Signal transduction	NF-kappa B signaling pathway	3.52272	4.02468	3.24719	4.06256	4.05352	4.60099	5.264	4.55015	4.63656	6.53104	13.9059	2.8443	0.204539
PH01000260G0590	phosphatidylinositol 3- and 4-kinase family protein, expressed	AT3G48190.1	LOC_Os01g01689.3	Signal transduction	NF-kappa B signaling pathway	4.03407	7.45559	9.51085	8.29865	6.8216	5.31984	6.06557	6.60479	9.76925	8.15402	25.3318	5.18283	0.204598
PH01002425G0150	N/A	AT2G21390.1	LOC_Os09g04110.2	Signaling molecules and interaction	Neuroactive ligand-receptor interaction	10.405	13.1281	6.50615	5.95857	6.43461	7.69673	8.54862	7.25407	9.5483	7.2962	8.01304	1.64287	0.205025
PH01000002G3990	BTBM1 - Bric-a-Brac, Tramtrack, Broad Complex BTB domain with Meprin and TRAF Homology MATH domain, expressed	AT4G15840.1	LOC_Os01g70670.2	N/A	N/A	7.11758	7.18268	5.5299	8.31002	7.2398	9.17456	8.60845	8.99633	7.05933	7.85912	6.05026	1.24287	0.205424
PH01000040G2040	RNA-binding motif protein, putative, expressed	AT3G47120.1	LOC_Os03g61110.1	N/A	N/A	3.93497	5.78557	3.9143	4.19637	4.44722	4.03493	4.15587	3.74152	4.68771	5.1571	15.3598	3.16848	0.206283
PH01000024G2550	ANTH/ENTH domain containing protein, putative, expressed	AT5G57200.1	LOC_Os05g47550.1	N/A	N/A	16.8793	19.0935	12.8042	15.4129	15.845	20.53	21.4598	17.8732	15.9929	17.8187	8.29826	1.71412	0.206564
PH01002135G0360	N/A	AT2G22740.1	LOC_Os09g19830.1	N/A	N/A	4.78062	3.46101	4.10265	4.15022	5.16798	3.49574	3.16002	4.29707	3.94971	4.43463	4.65511	0.961791	0.206609
PH01002329G0070	N/A	AT1G17130.1	LOC_Os01g40610.1	N/A	N/A	10.6033	11.9857	8.51487	11.5526	9.81877	9.77031	9.02915	9.64592	12.0979	13.7273	8.24341	1.70549	0.206892
PH01000965G0520	N/A	AT4G24760.1	LOC_Os02g09770.1	N/A	N/A	5.35513	5.8115	5.43583	5.17986	6.57793	6.84226	6.51077	4.82063	6.88094	4.40233	5.34795	1.10795	0.207173
PH01000510G0180	N/A	N/A	LOC_Os12g35640.1	N/A	N/A	9.13638	9.59779	10.0863	9.40966	9.11269	7.18558	8.12875	6.82398	6.25842	9.47013	6.47037	1.34561	0.207965
PH01001970G0310	N/A	N/A	LOC_Os11g16410.3	N/A	N/A	4.0334	3.84047	5.49776	3.96344	3.41167	4.07913	4.75245	5.06914	3.55457	4.90704	5.19194	1.08364	0.208716
PH01001497G0170	N/A	N/A	LOC_Os02g35070.1	N/A	N/A	4.3176	5.29712	4.50025	4.52741	4.88627	4.07793	3.54633	4.27296	6.19254	5.51092	7.77767	1.62816	0.209337
PH01001221G0100	N/A	N/A	LOC_Os02g01240.1	N/A	N/A	8.42589	9.05671	5.57289	6.41358	7.17555	8.39484	7.37364	6.25875	8.88441	6.45061	4.54626	0.952767	0.209572
PH01000047G0420	N/A	N/A	LOC_Os03g23020.1	N/A	N/A	10.281	11.8816	6.69098	8.70636	9.31022	12.3598	11.9833	10.8949	10.5086	10.5774	4.60229	0.964969	0.209671
PH01000698G0720	N/A	N/A	LOC_Os03g14280.1	N/A	N/A	3.79742	5.47119	4.84321	5.42196	6.51174	6.37949	6.9308	6.87626	6.22483	5.73124	7.05314	1.48097	0.209973
PH01000095G1390	cytidylyltransferase domain containing protein, expressed	AT2G32260.1	LOC_Os02g07720.3	N/A	N/A	9.55459	9.22223	5.10006	7.61701	7.25928	7.6023	7.12884	8.46757	6.61325	8.17708	4.44934	0.934271	0.20998
PH01005619G0070	N/A	N/A	LOC_Os04g55150.2	N/A	N/A	5.51837	4.7357	3.67189	3.02588	3.89652	4.07075	3.63971	4.68453	3.87024	4.30855	7.87791	1.65575	0.210176
PH01000299G0660	signal peptide peptidase domain containing protein, expressed	N/A	LOC_Os10g25360.2	N/A	N/A	7.32093	4.9812	5.14256	4.47114	4.34777	5.56393	5.05217	5.21479	4.36197	5.88854	12.6482	2.66262	0.210514
PH01000299G0560	multiple myeloma tumor-associated protein 2, putative, expressed	N/A	LOC_Os08g44440.1	N/A	N/A	3.55995	4.46029	3.98817	3.19039	5.66059	4.91466	4.91935	5.11155	4.17488	4.13628	6.14115	1.30027	0.211731
PH01004577G0050	N/A	AT1G16190.1	LOC_Os06g15360.1	N/A	N/A	13.1033	15.9628	10.726	9.1172	8.82783	12.845	12.6729	11.6738	12.2022	13.3244	7.2853	1.54341	0.211852
PH01000815G0700	N/A	AT5G47120.1	LOC_Os02g03280.3	N/A	N/A	17.2343	15.5437	18.3289	18.389	20.4814	15.5078	15.1893	15.818	12.4302	23.0346	27.412	5.8149	0.21213
PH01000448G0180	N/A	AT3G02420.1	LOC_Os05g51140.2	N/A	N/A	7.18402	5.27038	4.03001	5.22186	6.13556	5.13692	5.17073	4.87593	6.44813	6.89644	5.6854	1.20859	0.212578
PH01000094G1490	OsRhmbd2 - Putative Rhomboid homologue, expressed	N/A	LOC_Os01g16330.1	N/A	N/A	6.59779	6.11034	6.33994	4.12781	4.70107	4.65304	4.74687	4.73748	5.66575	4.14852	5.07236	1.07852	0.212627
PH01000532G0350	N/A	AT1G31910.1	N/A	N/A	N/A	5.33672	6.06776	6.16609	5.89987	6.95639	4.76282	4.40739	5.52894	3.67042	6.04009	7.15797	1.5315	0.213957
PH01000662G0760	N/A	N/A	LOC_Os02g48010.1	N/A	N/A	8.07096	7.27237	6.79293	8.89919	6.98049	10.2457	11.2612	10.5743	9.10226	9.71897	8.17519	1.75245	0.214362
PH01000062G0310	nuclear matrix constituent protein 1-like, putative, expressed	N/A	LOC_Os02g48010.1	N/A	N/A	9.37545	8.58693	6.91314	10.247	7.39163	10.6872	12.4491	11.5214	9.35642	10.0006	14.532	3.11747	0.214524
PH01000206G0240	AGAP000425-PA, putative, expressed	N/A	LOC_Os02g49530.2	N/A	N/A	15.5071	13.5896	9.43944	12.2741	9.78268	9.29273	10.2734	11.368	9.86419	12.1261	5.58262	1.20038	0.215021
PH01001237G0340	N/A	AT1G06390.1	LOC_Os01g10840.1	N/A	N/A	9.05105	11.9478	8.43581	8.51499	6.73652	9.07418	9.57016	6.75239	10.1204	7.62439	5.41949	1.16585	0.215122
PH01001652G0230	N/A	N/A	LOC_Os08g44820.1	N/A	N/A	5.40052	7.85858	6.80083	6.50157	7.76548	6.14823	5.89494	7.77354	8.7324	4.86816	39.1951	8.43595	0.21523
PH01004068G0170	N/A	N/A	LOC_Os07g49300.1	N/A	N/A	5.25	5.23401	8.0019	6.99397	4.92813	6.37727	5.91506	7.39602	5.605	8.01669	12.2833	2.64375	0.215232
PH01000120G0030	targeting protein for Xklp2, putative, expressed	N/A	LOC_Os02g10690.2	N/A	N/A	4.91139	5.52725	5.24962	5.02011	4.64648	4.6497	6.3814	3.52397	4.90358	6.91574	4.19706	0.909713	0.21675
PH01002791G0200	N/A	AT3G26380.1	LOC_Os01g33420.1	N/A	N/A	3.9087	6.15447	4.14075	5.80435	3.96283	4.29605	4.54622	4.74248	3.5297	5.1849	7.88244	1.71639	0.217749
PH01000234G0390	zinc finger, C3HC4 type, putative, expressed	AT5G62460.1	LOC_Os02g36740.8	N/A	N/A	8.59793	6.17194	7.40152	5.72253	5.67156	5.8228	5.99042	7.74298	4.53658	6.38386	5.663	1.23702	0.21844
PH01001720G0150	N/A	N/A	LOC_Os08g23930.2	N/A	N/A	3.73454	6.17483	4.56263	5.73442	5.11376	5.57838	5.87703	4.94946	3.28388	5.31044	5.72609	1.25229	0.218698
PH01002336G0270	N/A	AT4G13360.1	LOC_Os06g39344.1	N/A	N/A	7.81059	8.57692	9.40403	8.51601	7.04979	6.39385	5.65622	7.07195	8.13981	10.6732	7.81154	1.70906	0.218786
PH01000050G1140	N/A	N/A	LOC_Os01g70390.1	N/A	N/A	17.1163	22.3126	20.3092	16.1948	12.0201	23.2941	22.4844	22.239	17.494	21.4987	4.90527	1.07517	0.219187
PH01002436G0060	N/A	N/A	LOC_Os02g09890.1	N/A	N/A	6.55557	4.68511	3.26776	5.4245	5.71507	6.78073	6.56388	6.27403	6.21814	6.31026	4.31013	0.944949	0.219239
PH01000623G0500	N/A	AT1G54080.1	LOC_Os08g40880.1	N/A	N/A	7.92755	9.28029	6.28719	5.87287	5.61499	8.51895	8.20449	5.75233	6.06988	7.3207	6.38353	1.40293	0.219773
PH01000219G0260	mandelonitrile lyase, putative, expressed	N/A	LOC_Os10g26610.2	N/A	N/A	3.05409	4.96967	4.88433	3.68891	4.79118	3.66403	3.48533	5.66442	4.57439	4.48565	8.6684	1.9058	0.219857
PH01000997G0520	N/A	N/A	LOC_Os10g24900.1	N/A	N/A	7.49532	4.94226	5.36567	4.58118	4.389	6.7755	6.1815	5.15257	4.58348	6.30009	7.07292	1.55668	0.220091
PH01001691G0240	N/A	N/A	LOC_Os06g35030.3	N/A	N/A	7.62165	10.2099	9.2914	11.7612	13.8966	10.2011	8.95771	7.60293	11.2711	10.8353	20.2798	4.46971	0.220402
PH01001216G0290	N/A	N/A	LOC_Os02g12350.1	N/A	N/A	7.22005	6.12386	7.90743	6.22701	8.91431	9.14071	7.09637	10.6346	9.70356	9.72713	6.48105	1.42917	0.220516
PH01002571G0240	N/A	AT2G44900.1	LOC_Os10g41360.1	N/A	N/A	3.84505	3.50428	4.05406	5.84766	4.94029	3.83271	3.60323	4.7476	5.20546	3.44475	10.8389	2.39581	0.221037
PH01001161G0520	N/A	N/A	LOC_Os03g53600.1	N/A	N/A	8.21546	8.63834	5.50193	5.58015	5.99705	7.54839	8.35137	7.47131	7.05536	9.92389	4.79226	1.06186	0.221578
PH01000560G0240	N/A	AT2G20330.1	LOC_Os10g32710.3	N/A	N/A	5.73288	6.27282	4.92532	4.60113	4.83036	7.85667	6.82232	5.3197	7.44599	5.29476	6.7079	1.48796	0.221822
PH01000553G0030	N/A	N/A	LOC_Os07g30820.2	N/A	N/A	15.5808	17.6555	24.7985	21.3266	22.5284	14.8282	14.27	17.0607	20.8426	22.4971	7.83886	1.74354	0.222423
PH01000016G0700	OsFBL16 - F-box domain and LRR containing protein, expressed	AT3G26810.1	LOC_Os04g32460.2	N/A	N/A	10.7814	12.6851	7.18373	14.0489	10.2718	10.1049	10.856	11.6643	14.6084	13.8095	8.76683	1.95308	0.22278
PH01001688G0150	N/A	N/A	LOC_Os04g02500.2	N/A	N/A	4.64146	5.85124	5.52804	4.84825	5.07833	7.03122	7.66857	5.60286	4.06693	5.33077	6.74521	1.50999	0.223861
PH01000697G0130	N/A	N/A	LOC_Os01g03090.1	N/A	N/A	6.35756	4.32346	4.33301	5.35045	6.24288	4.88355	4.97164	3.03773	5.14766	5.58964	5.74606	1.28939	0.224395
PH01006348G0030	N/A	AT2G46260.1	LOC_Os06g31100.1	N/A	N/A	5.11142	4.67325	5.54721	5.84646	4.98567	4.03186	3.857	3.97512	6.60787	3.87343	4.90343	1.10094	0.224525
PH01003333G0120	N/A	AT1G22620.1	LOC_Os08g01750.1	N/A	N/A	8.76528	7.68087	4.81575	5.99834	4.79491	7.55876	7.33809	7.23197	7.56172	8.38097	26.5933	6.00428	0.225782
PH01002303G0320	N/A	N/A	LOC_Os07g22534.4	N/A	N/A	11.1292	10.9174	11.1441	11.173	11.6105	12.5275	11.167	5.43999	9.7385	8.52959	4.16704	0.941114	0.225847
PH01001495G0400	N/A	N/A	LOC_Os09g07360.1	N/A	N/A	8.29811	11.6097	6.2796	9.71326	8.85306	10.8425	10.3612	6.84214	10.2247	7.58579	6.94858	1.57073	0.22605
PH01000299G0650	UDP-N-acetylglucosamine--peptide N-acetylglucosaminyltransferase SPINDLY, putative, expressed	AT3G11540.1	LOC_Os08g44510.1	N/A	N/A	3.68075	7.20844	3.91711	5.40205	4.9043	6.22709	5.85074	6.01782	5.93794	6.21198	13.1591	2.97581	0.226141
PH01000062G0700	OsDegp2 - Putative Deg protease homologue, expressed	AT3G03380.1	N/A	N/A	N/A	6.47223	4.76409	3.44974	4.43231	3.85842	5.37516	5.13253	3.62143	4.61082	4.18856	8.73635	1.97783	0.226391
PH01000017G0070	Dicer, putative, expressed	AT1G01040.1	N/A	N/A	N/A	3.46407	4.18027	3.71748	5.63885	4.4992	5.26343	4.44386	5.35554	6.42891	3.99319	4.24305	0.963361	0.227044
PH01000031G1260	vacuolar protein sorting-associated protein 53, putative, expressed	AT1G50500.1	LOC_Os01g67880.1	N/A	N/A	4.91317	4.65171	3.05874	3.19839	4.16471	4.52347	4.65475	3.30621	5.77876	4.49143	7.61198	1.73325	0.2277
PH01002929G0150	N/A	N/A	LOC_Os07g31540.1	N/A	N/A	4.60946	4.97186	3.20739	4.02903	3.39766	6.07311	5.57344	4.71143	5.69566	4.69519	5.2088	1.19737	0.229875
PH01000028G1380	N/A	AT4G00950.1	LOC_Os04g44770.1	N/A	N/A	11.4645	8.29377	8.28744	13.0871	9.52404	11.0594	11.3844	7.94269	6.88187	9.12254	8.3905	1.92953	0.229966
PH01004609G0080	N/A	AT2G27350.1	LOC_Os04g33780.2	N/A	N/A	7.0348	8.69874	9.1406	6.79448	7.75396	8.70462	7.37951	11.2422	8.03479	12.1415	13.8809	3.19574	0.230226
PH01000140G0940	signal peptide peptidase-like 2B, putative, expressed	AT1G01650.1	LOC_Os02g57710.1	N/A	N/A	12.7238	9.81887	14.108	15.5656	15.0805	11.6487	10.9602	15.5332	13.8736	19.7465	8.15486	1.87853	0.230357
PH01000748G0470	N/A	N/A	LOC_Os07g32450.1	N/A	N/A	8.911	9.24548	7.07737	6.33227	6.15393	9.69992	9.42525	5.7928	10.1542	7.3382	4.83433	1.11497	0.230636
PH01001083G0050	N/A	N/A	LOC_Os11g06760.1	N/A	N/A	5.9256	6.71531	6.30199	4.23971	3.86346	6.5489	6.80096	5.34034	7.85842	6.90787	10.1499	2.35199	0.231726
PH01002448G0150	N/A	AT3G11630.1	LOC_Os02g33450.2	N/A	N/A	14.357	12.6019	19.3777	11.7667	14.6157	15.8119	13.9627	21.3022	12.2325	17.5702	4.83599	1.12181	0.231972
PH01000985G0610	N/A	AT3G60030.1	LOC_Os03g61760.1	N/A	N/A	4.64197	7.9737	9.03078	7.08649	8.78869	7.64692	7.8883	9.47259	9.41525	11.0379	5.28256	1.22767	0.232401
PH01000329G0030	DEAD-box ATP-dependent RNA helicase 40, putative, expressed	AT3G01540.1	N/A	N/A	N/A	7.45443	8.03486	8.62068	8.95212	10.7272	8.53364	7.9928	5.92924	10.6589	5.5302	36.6393	8.52214	0.232595
PH01000170G0520	zinc knuckle domain containing protein, expressed	N/A	LOC_Os10g39820.1	N/A	N/A	3.50362	4.75323	5.5109	4.82353	5.94151	5.53631	4.35457	5.03725	7.00116	7.01737	4.87634	1.13696	0.233159
PH01002935G0040	N/A	AT5G18620.1	ChrUn.fgenesh.mRNA.85	N/A	N/A	5.86298	8.27376	6.37369	5.69373	3.87911	6.65951	5.40099	8.27736	7.10314	7.17941	4.0081	0.935284	0.233349
PH01000222G0430	chloride channel protein, putative, expressed	AT5G49890.1	ChrSy.fgenesh.mRNA.37	N/A	N/A	5.12435	7.23604	3.48262	3.81149	5.25974	5.32413	6.30282	5.21298	5.45526	4.71	4.45697	1.04054	0.233464
PH01000026G0880	aminotransferase, classes I and II, domain containing protein, expressed	AT4G31990.1	LOC_Os02g55420.1	N/A	N/A	7.47465	5.99275	5.58804	10.2625	8.88896	6.42966	6.73667	8.66158	7.79766	9.94422	15.3888	3.59716	0.233751
PH01001131G0190	N/A	AT3G28730.1	LOC_Os05g08970.1	N/A	N/A	3.27117	5.08477	3.83531	4.46885	4.82491	6.0124	5.98729	4.80996	3.28075	4.4475	19.6234	4.5886	0.233833
PH01000070G0450	N/A	N/A	LOC_Os08g40250.1	N/A	N/A	6.31795	9.39864	5.06581	7.52406	6.75156	5.32886	5.87261	7.15793	9.0739	8.04008	5.88194	1.37669	0.234054
PH01000429G0230	N/A	AT3G25040.1	LOC_Os05g45310.1	N/A	N/A	6.83888	8.76641	8.0963	7.42738	7.7931	6.21519	5.89683	6.64803	10.3478	10.7492	7.3708	1.72525	0.234065
PH01000005G2340	N/A	AT3G02420.1	LOC_Os05g51140.2	N/A	N/A	15.6105	11.2738	8.59995	9.61221	11.1848	14.667	14.1783	10.8408	16.2812	14.2333	4.965	1.16619	0.234882
PH01001996G0030	N/A	AT5G42080.1	LOC_Os05g48240.1	N/A	N/A	8.19852	7.53902	5.63659	5.40583	4.5841	4.68613	4.99738	6.18571	6.54809	7.63012	5.76381	1.35527	0.235135
PH01004525G0040	N/A	N/A	LOC_Os02g01030.2	N/A	N/A	20.2072	36.443	19.2574	23.2613	31.9054	27.7729	26.496	25.798	27.6093	35.3694	5.51577	1.29779	0.235288
PH01000800G0350	N/A	N/A	LOC_Os08g23930.2	N/A	N/A	3.69242	5.36166	3.64415	5.58837	6.14425	6.90067	6.4717	6.60286	5.46049	6.98743	6.78288	1.59671	0.235403
PH01001425G0460	N/A	N/A	LOC_Os04g50790.1	N/A	N/A	9.91519	9.3492	5.76657	6.76057	5.87179	6.87251	6.64895	5.17681	7.98652	7.23161	7.74354	1.82778	0.23604
PH01000901G0390	N/A	N/A	LOC_Os04g58240.1	N/A	N/A	5.95131	8.22469	7.55337	6.04116	7.37225	10.8979	11.2715	7.91472	8.36914	8.15587	4.60902	1.08793	0.236043
PH01000046G0920	protein of unknown function DUF1296 domain containing protein, expressed	N/A	LOC_Os05g49180.1	N/A	N/A	12.1907	16.1796	10.1547	9.40037	14.8079	17.8845	14.6832	14.3638	18.4139	17.2415	13.8369	3.26967	0.236301
PH01000510G0710	N/A	AT4G12780.1	LOC_Os12g36180.1	N/A	N/A	6.98089	4.93384	4.77117	5.39183	4.48023	5.35239	5.03176	4.5028	8.18765	6.19368	5.4455	1.28948	0.236797
PH01000118G0790	AT hook motif family protein, expressed	N/A	LOC_Os04g42320.1	N/A	N/A	4.6236	4.97211	4.60156	3.7635	4.2171	6.48703	6.15917	7.13523	5.43351	6.80205	7.11978	1.68644	0.236866
PH01001359G0160	N/A	N/A	LOC_Os04g56520.2	N/A	N/A	46.435	53.1917	35.7525	42.0578	47.9805	33.1728	27.0797	40.1301	28.8264	37.3241	6.95146	1.65225	0.237684
PH01004952G0040	N/A	AT4G27120.1	LOC_Os07g01320.1	N/A	N/A	3.78562	4.83983	3.52521	3.09039	3.28953	5.64255	5.16353	4.05328	5.09794	3.48272	5.87884	1.39753	0.237722
PH01000109G0980	transmembrane protein 49, putative, expressed	AT4G14950.1	LOC_Os01g57066.1	N/A	N/A	7.72741	8.65207	6.5223	7.38137	6.27141	6.04501	6.64312	10.8304	8.12278	10.6285	6.80685	1.62231	0.238335
PH01000356G0190	transcriptional corepressor LEUNIG, putative, expressed	AT2G32700.1	LOC_Os02g56880.1	N/A	N/A	4.00617	6.56011	3.87626	6.07656	4.14073	7.19025	6.28677	6.28191	5.38278	6.82844	7.6199	1.81734	0.238499
PH01000211G0150	O-acyltransferase, putative, expressed	N/A	LOC_Os02g45344.1	N/A	N/A	7.65637	3.83534	3.59416	6.00626	6.36757	6.75809	6.35797	5.94142	5.28151	5.46224	5.07905	1.21393	0.239007
PH01000177G0380	zinc finger, C3HC4 type, putative, expressed	AT2G02960.1	LOC_Os09g24650.4	N/A	N/A	9.50667	8.79141	7.67009	8.94687	8.09491	6.74821	5.34159	7.68601	5.04041	10.2892	28.7352	6.87595	0.239287
PH01000377G0310	protein phosphatase 2C, putative, expressed	AT5G02760.1	LOC_Os10g39780.2	N/A	N/A	5.03755	5.01373	6.05207	3.75234	4.11473	4.73635	4.75406	6.82841	3.19697	5.56645	7.08891	1.69778	0.239498
PH01000673G0630	N/A	AT2G23380.1	LOC_Os06g16390.1	N/A	N/A	3.50219	4.60727	3.0183	4.61632	3.94256	5.98948	5.41953	4.03967	3.25517	4.71081	63.8883	15.3568	0.240369
PH01007072G0010	N/A	N/A	LOC_Os01g16000.2	N/A	N/A	10.1005	5.94516	5.28063	6.98871	5.13778	5.96221	6.04158	5.95196	6.08541	6.34136	19.4163	4.6685	0.240442
PH01003169G0130	N/A	AT4G11740.1	LOC_Os08g43300.1	N/A	N/A	11.2141	6.18857	6.5556	8.56858	7.18397	8.62728	8.4066	8.83298	8.79544	12.3109	14.3078	3.44382	0.240695
PH01000264G0040	basic helix-loop-helix DND-binding domain containing protein, expressed	N/A	LOC_Os08g04390.2	N/A	N/A	23.876	20.9485	20.7491	14.2086	13.3311	22.7641	23.494	18.9883	16.9574	27.4806	5.69367	1.37179	0.240932
PH01001005G0340	N/A	AT4G38790.1	LOC_Os09g36370.1	N/A	N/A	4.54205	7.09249	6.27832	6.84969	6.28026	7.81432	6.19067	7.6589	3.76999	8.33385	18.5871	4.47851	0.240947
PH01006649G0010	N/A	AT3G24530.1	LOC_Os02g16660.2	N/A	N/A	11.5133	7.34968	12.5778	13.7216	14.3054	10.0243	10.4654	6.98557	10.7493	10.6971	6.18061	1.48966	0.241022
PH01000072G1540	eukaryotic aspartyl protease domain containing protein, expressed	AT5G22850.1	LOC_Os01g56930.1	N/A	N/A	5.03598	5.3072	6.82334	3.8818	3.33739	5.4393	4.62126	3.32815	5.04172	5.1065	6.81339	1.64252	0.241073
PH01000766G0340	N/A	N/A	LOC_Os05g33880.2	N/A	N/A	7.90253	6.14016	5.65604	8.34169	9.59454	6.24633	6.08777	4.67635	5.56056	6.87303	4.76884	1.15078	0.241313
PH01001988G0040	N/A	AT1G26110.1	LOC_Os01g02090.1	N/A	N/A	7.97557	10.4268	6.92104	8.83676	7.70704	11.9076	11.7362	6.42907	8.42863	7.29956	10.8297	2.61653	0.241607
PH01001618G0250	N/A	AT3G04470.1	LOC_Os02g56530.1	N/A	N/A	4.95111	7.70602	6.44038	5.17744	5.61996	6.93566	6.42122	6.54229	10.1882	7.46985	9.92449	2.39907	0.241733
PH01001681G0350	N/A	AT2G30880.1	LOC_Os03g46340.1	N/A	N/A	5.27855	4.48819	5.16849	5.93344	5.75513	3.85825	3.61949	3.70867	6.94739	4.2767	8.5547	2.07007	0.24198
PH01003601G0060	N/A	AT1G54080.1	LOC_Os11g40510.2	N/A	N/A	27.7346	25.3929	22.0032	18.6016	22.2225	27.6947	23.8176	25.3364	34.5249	38.6046	5.7841	1.40123	0.242255
PH01000363G1030	CAMK_CAMK_like.34 - CAMK includes calcium/calmodulin depedent protein kinases, expressed	AT3G57530.1	LOC_Os07g38120.1	N/A	N/A	6.67813	4.50375	7.14892	7.45589	6.63704	5.34037	5.28963	8.82232	8.90196	8.70777	15.0919	3.65743	0.242344
PH01001482G0060	N/A	N/A	LOC_Os02g40030.1	N/A	N/A	10.8954	9.57024	11.2777	6.26161	7.05352	6.72362	8.77827	7.70007	7.55418	11.5489	9.28657	2.25611	0.242943
PH01000684G0090	N/A	N/A	LOC_Os01g40670.2	N/A	N/A	3.29083	5.61959	3.80855	3.42202	4.51298	3.46225	3.5065	4.01884	4.77748	6.01144	5.26367	1.27987	0.243152
PH01003021G0200	N/A	AT5G38830.1	LOC_Os03g04960.5	N/A	N/A	8.69078	7.72264	5.62643	5.42274	4.74166	8.92096	9.26513	7.70433	9.51718	8.50795	9.2512	2.25591	0.24385
PH01001761G0090	N/A	AT4G32285.1	LOC_Os03g16800.2	N/A	N/A	9.5134	11.3658	10.7195	8.03888	8.91584	5.69279	5.40242	8.37581	7.2479	8.63271	6.94473	1.6952	0.244098
PH01000952G0060	N/A	AT1G25682.1	LOC_Os02g21880.2	N/A	N/A	7.16462	7.95906	9.22929	8.16351	7.1448	6.56504	6.08448	10.4561	6.80231	11.9794	4.97302	1.21683	0.244685
PH01001556G0100	N/A	AT4G03080.1	LOC_Os05g05240.1	N/A	N/A	3.41364	5.41179	4.52166	6.31364	6.34084	4.675	4.06568	3.06627	4.98138	5.55342	72.0258	17.6829	0.245508
PH01000087G0120	N/A	N/A	LOC_Os04g58240.1	N/A	N/A	3.13896	4.01901	3.79505	3.83781	4.45044	5.94648	5.31258	6.18228	6.20385	5.47346	4.91437	1.20802	0.245813
PH01000033G2190	TBC domain containing protein, expressed	N/A	LOC_Os03g17540.1	N/A	N/A	6.15043	5.52683	4.6497	6.78894	3.92759	5.47151	4.79156	4.61686	3.51857	7.38363	14.3141	3.52296	0.246119
PH01002448G0280	N/A	AT1G52600.1	LOC_Os05g23260.1	N/A	N/A	25.979	54.623	37.5961	33.9276	31.427	37.7613	29.3081	33.767	34.6845	47.3198	13.4723	3.31761	0.246255
PH01000832G0440	N/A	N/A	LOC_Os06g01170.1	N/A	N/A	7.19111	4.10249	4.38018	3.43435	3.50481	4.94234	5.03935	5.13821	4.98869	6.04183	7.08287	1.74468	0.246324
PH01000316G0170	N/A	N/A	LOC_Os01g68380.1	N/A	N/A	3.48378	6.08994	4.86775	4.60721	3.39055	3.30292	3.47257	3.02051	3.9957	3.85005	5.12639	1.26349	0.246468
PH01002535G0020	N/A	N/A	LOC_Os05g23470.3	N/A	N/A	19.2669	19.3416	13.3948	16.7975	14.2045	12.0067	11.7249	10.4812	20.7968	15.8735	9.73165	2.4133	0.247984
PH01000162G0760	methyl-CpG binding domain containing protein, putative, expressed	N/A	LOC_Os12g42550.1	N/A	N/A	12.131	13.671	20.9408	20.9237	23.915	21.3431	20.907	27.2296	15.9543	19.2181	9.13273	2.26478	0.247985
PH01000115G0890	dihydroflavonol-4-reductase, putative, expressed	N/A	LOC_Os03g08624.1	N/A	N/A	5.88823	4.02881	5.4395	6.61306	5.71051	8.19569	6.68723	7.45451	4.36944	4.43243	5.58702	1.38579	0.248037
PH01000437G0250	N/A	N/A	LOC_Os02g52770.1	N/A	N/A	7.44531	5.1194	7.66271	6.21118	7.8652	7.70339	5.40736	9.1683	6.32628	10.7989	6.90443	1.71417	0.24827
PH01001660G0300	N/A	AT1G58350.1	LOC_Os12g06800.1	N/A	N/A	6.71928	6.76083	4.07195	4.94138	3.23069	4.73997	5.04573	4.19228	4.11454	5.83337	8.96439	2.22626	0.248345
PH01002414G0090	N/A	AT3G53570.1	LOC_Os01g62080.2	N/A	N/A	4.86443	6.08179	6.79621	5.63233	6.477	4.7188	4.59298	4.39004	8.83253	5.25198	8.86916	2.20475	0.248586
PH01004889G0010	N/A	N/A	LOC_Os09g36100.1	N/A	N/A	3.96241	5.15173	3.17676	5.47279	7.09406	5.87869	7.29931	6.58265	5.46597	5.07337	5.0145	1.25097	0.24947
PH01003949G0150	N/A	N/A	LOC_Os02g13130.1	N/A	N/A	4.16903	9.56298	5.53485	7.07411	6.03373	6.09913	7.04593	8.25561	5.73136	8.3221	6.54652	1.63321	0.249477
PH01001624G0310	N/A	AT2G40490.1	LOC_Os03g21900.1	N/A	N/A	4.13797	5.1646	4.29791	3.60232	4.44081	4.76087	4.38432	3.5193	7.38018	4.40197	4.39139	1.09601	0.249583
PH01002461G0070	N/A	AT5G11680.1	LOC_Os09g33800.1	N/A	N/A	21.0726	14.0193	9.0948	11.3517	15.7916	13.3017	11.9892	14.208	11.834	15.7061	5.29245	1.32203	0.249796
PH01000509G0930	N/A	N/A	LOC_Os04g40300.1	N/A	N/A	5.47776	5.84388	4.01777	3.50541	4.01426	7.22937	6.07155	4.99071	6.29069	7.0136	7.33542	1.83499	0.250154
PH01000750G0220	N/A	N/A	LOC_Os03g52730.1	N/A	N/A	8.51905	4.18778	9.15932	5.93924	8.54871	5.59454	5.41367	8.27699	7.76094	7.79757	6.91843	1.73222	0.250378
PH01000462G0520	N/A	AT5G47390.1	LOC_Os08g04840.1	N/A	N/A	7.18226	6.01405	5.89535	4.43598	6.50065	6.50323	6.00647	9.37275	9.84743	7.75642	7.21251	1.80777	0.250644
PH01001008G0410	N/A	AT2G42880.1	LOC_Os01g43910.1	N/A	N/A	8.78658	4.88256	5.91397	6.94887	4.76127	5.47924	4.70669	5.14559	7.41997	4.74364	7.73654	1.9411	0.2509
PH01000915G0610	N/A	AT2G33620.1	LOC_Os08g40150.2	N/A	N/A	8.60373	5.71222	7.39654	6.53221	8.40291	5.52937	4.54645	6.44982	9.52121	5.37408	7.20342	1.80942	0.251189
PH01001947G0070	N/A	N/A	N/A	N/A	N/A	5.56939	11.6418	6.11752	8.74245	8.33483	8.55966	7.90063	6.81544	6.24118	6.27608	10.7775	2.70731	0.2512
PH01003655G0130	N/A	AT1G08190.1	LOC_Os04g11880.1	N/A	N/A	6.0946	7.43785	3.62464	5.09405	3.3896	5.6495	5.26655	4.91437	5.35182	3.96755	15.276	3.83739	0.251203
PH01002771G0400	N/A	AT5G04170.1	LOC_Os12g04240.1	N/A	N/A	26.9957	20.1741	42.8547	34.6562	27.3086	31.1892	31.1134	19.6704	24.3969	28.9927	5.45166	1.36961	0.251229
PH01070826G0010	N/A	N/A	LOC_Os01g02090.1	N/A	N/A	35.292	68.0309	70.4491	66.4069	67.7692	93.7588	58.9537	67.183	46.6995	64.3403	18.5193	4.65402	0.251306
PH01000084G0850	N/A	N/A	LOC_Os04g51960.1	N/A	N/A	5.76336	5.14041	4.51937	5.1828	4.58546	4.94122	4.88928	5.8506	8.92169	7.14252	52.5657	13.2272	0.251631
PH01000117G1040	emp24/gp25L/p24 family protein, putative, expressed	N/A	LOC_Os08g42050.1	N/A	N/A	23.0063	26.7034	14.7134	15.447	15.3484	16.9524	15.8598	17.8715	15.229	24.7398	6.73778	1.69555	0.251648
PH01001023G0060	N/A	AT5G47390.1	LOC_Os04g58020.1	N/A	N/A	3.13252	7.52252	6.31025	7.08318	8.76246	5.58839	5.68362	5.9401	6.42078	5.36229	5.48594	1.38138	0.251803
PH01002933G0170	N/A	AT1G12760.1	LOC_Os02g45240.1	N/A	N/A	4.14822	4.89689	5.36486	5.96714	7.26378	3.83777	3.64309	3.72871	4.56091	4.27701	6.69184	1.6851	0.251814
PH01006143G0050	N/A	AT5G53000.1	LOC_Os12g04290.1	N/A	N/A	14.7906	9.79233	7.1801	7.38932	9.05865	10.4857	9.56039	7.9458	12.9236	10.1184	4.50837	1.13666	0.252122
PH01000597G0190	N/A	N/A	LOC_Os04g56140.2	N/A	N/A	3.79502	8.17383	8.77648	9.81614	9.10867	10.4144	9.6616	8.60438	6.46168	10.7348	6.08425	1.53647	0.252532
PH01000967G0500	N/A	AT1G01960.1	LOC_Os03g14260.2	N/A	N/A	6.62088	7.88863	6.21165	5.06586	3.17585	5.64626	6.21425	4.35598	7.37931	5.28229	5.51616	1.39575	0.25303
PH01000192G0980	N/A	AT2G31510.1	LOC_Os04g41470.1	N/A	N/A	8.97023	13.5317	7.87556	10.4512	8.84149	9.64804	8.94769	6.51319	6.2071	11.8795	12.9556	3.28068	0.253225
PH01000599G0060	N/A	AT2G02470.1	LOC_Os11g14010.1	N/A	N/A	5.94919	10.3758	11.9181	7.72595	9.83776	8.54602	6.30488	10.0204	8.85153	12.9824	7.84031	1.99032	0.253858
PH01000430G0720	N/A	AT2G44770.1	LOC_Os03g20670.1	N/A	N/A	6.68957	4.63091	4.84312	3.5078	3.88262	4.86255	5.65608	4.19362	4.20369	7.26029	6.94388	1.76515	0.254202
PH01002419G0160	N/A	AT2G42680.1	LOC_Os08g27850.1	N/A	N/A	82.9788	84.7757	56.46	87.2268	107.042	65.5037	66.6534	61.7802	54.0733	53.7643	11.9918	3.0506	0.254391
PH01000335G0880	adaptin ear-binding coat-associated protein 2, putative, expressed	AT1G03900.1	LOC_Os10g33630.2	N/A	N/A	5.8427	5.89247	4.48983	3.01161	3.24698	5.45524	4.6586	4.05838	6.47635	6.01158	4.5419	1.15658	0.254646
PH01001686G0240	N/A	N/A	LOC_Os03g26460.1	N/A	N/A	15.9716	12.4111	8.8676	10.7692	11.312	14.0856	16.0927	18.0939	15.2464	20.2905	7.40923	1.88881	0.254927
PH01000009G0970	HEAT repeat family protein, putative, expressed	AT2G35630.1	LOC_Os01g60040.2	N/A	N/A	9.09166	7.61578	6.41649	7.67868	3.88891	9.12701	8.93372	6.55319	5.17025	6.35302	4.77846	1.21875	0.25505
PH01000058G0990	zinc finger, C3HC4 type domain containing protein, expressed	N/A	LOC_Os01g72480.1	N/A	N/A	4.48924	3.40067	4.8113	5.9577	5.20951	3.8904	4.36405	6.66555	7.51021	4.96531	7.20244	1.83995	0.255463
PH01000710G0900	N/A	N/A	LOC_Os01g42880.1	N/A	N/A	12.2973	12.6488	9.48457	8.23388	9.42179	9.57039	6.99093	4.91115	9.03643	8.73202	4.58536	1.17377	0.255981
PH01003011G0140	N/A	AT2G06530.1	LOC_Os07g13270.1	N/A	N/A	7.54719	4.78966	5.00768	7.19606	7.25952	3.89548	3.75489	4.74931	5.97805	5.69233	10.474	2.68641	0.256483
PH01000246G0810	WD domain, G-beta repeat domain containing protein, expressed	AT3G50590.1	LOC_Os09g24260.1	N/A	N/A	7.90205	8.62077	6.10094	6.08672	4.64593	5.55338	5.5085	6.02289	9.45268	9.15042	4.27217	1.09888	0.257218
PH01001121G0400	N/A	AT3G25040.1	LOC_Os11g28340.1	N/A	N/A	8.14518	9.26561	13.5511	8.80721	9.90944	6.59092	7.03865	10.2304	5.89844	10.2069	92.9445	23.9191	0.257348
PH01003594G0070	N/A	AT4G24740.1	LOC_Os12g27520.4	N/A	N/A	5.7893	5.47209	6.20166	3.3402	3.86668	5.4576	6.39003	3.07165	4.34448	6.21136	4.60976	1.18862	0.257849
PH01001030G0210	N/A	AT1G65660.1	LOC_Os08g03390.1	N/A	N/A	5.44606	4.9704	6.99751	8.23707	8.52764	5.27781	4.935	7.91087	8.48597	4.67691	14.7728	3.81086	0.257964
PH01000205G0570	ATP-dependent RNA helicase, putative, expressed	N/A	N/A	N/A	N/A	4.81246	4.82854	3.31942	3.21469	3.09612	5.52234	5.21422	3.4484	4.233	6.22468	5.13844	1.32652	0.258156
PH01003546G0120	N/A	AT2G37680.1	LOC_Os03g47550.2	N/A	N/A	5.641	8.10545	4.26475	4.54403	5.11743	5.099	5.17142	3.21979	5.17079	6.59081	27.4439	7.08552	0.258182
PH01002931G0060	N/A	AT2G29080.1	LOC_Os05g38400.1	N/A	N/A	10.2111	6.42245	5.19629	5.43305	5.29554	7.78191	6.98218	7.25152	9.57877	9.20137	15.6768	4.05669	0.258769
PH01000086G0750	transporter-related, putative, expressed	AT1G76670.1	LOC_Os07g39280.1	N/A	N/A	7.2056	9.14189	8.75261	7.65093	8.58802	4.89212	5.31878	5.57403	7.64887	4.41142	30.8939	7.99554	0.258807
PH01000236G1010	EF hand family protein, putative, expressed	AT1G20760.1	LOC_Os03g03830.1	N/A	N/A	9.62797	8.5328	5.47869	5.8437	5.63003	6.6233	6.61589	5.97243	7.09546	10.7048	14.0417	3.64606	0.259659
PH01001943G0330	N/A	N/A	LOC_Os08g31228.1	N/A	N/A	10.2901	16.447	7.38025	11.6454	12.0442	7.32695	8.28982	11.2609	11.2465	11.8439	5.4914	1.42624	0.259723
PH01001296G0500	N/A	N/A	LOC_Os09g07510.2	N/A	N/A	19.94	20.8247	16.092	11.6915	8.6322	12.4383	14.0605	16.1298	14.3312	18.6201	6.17273	1.6057	0.260128
PH01001488G0340	N/A	AT5G11700.1	LOC_Os01g09246.1	N/A	N/A	4.91174	4.43854	4.99675	5.0888	5.50186	4.81787	4.59041	4.80213	6.3261	9.04242	19.9059	5.18176	0.260313
PH01001066G0390	N/A	AT4G24740.1	LOC_Os12g27520.4	N/A	N/A	7.44809	7.98194	9.39389	6.33857	5.46647	7.15046	7.51021	4.47237	3.88923	7.72654	7.62185	1.98771	0.260791
PH01000685G0790	N/A	AT3G61650.1	LOC_Os05g06450.2	N/A	N/A	5.34995	6.24497	3.2273	4.70514	3.98562	7.30425	7.67932	5.53845	5.9053	4.91907	11.7079	3.05428	0.260874
PH01000561G0580	N/A	N/A	LOC_Os04g35910.1	N/A	N/A	5.45975	8.64814	6.35967	5.01611	5.96543	8.65792	9.54151	5.3445	4.98798	6.93735	4.3861	1.14549	0.261164
PH01001555G0270	N/A	N/A	LOC_Os06g46400.1	N/A	N/A	4.04161	5.15609	3.47363	3.49603	3.43083	6.26512	6.12304	4.10494	3.5273	5.46513	8.16798	2.13348	0.261201
PH01000241G1400	single myb histone, putative, expressed	N/A	LOC_Os01g51154.3	N/A	N/A	4.99137	6.58203	3.80712	5.25169	4.2722	7.68808	8.19331	7.11051	5.40855	7.53763	5.43036	1.41869	0.261252
PH01000018G0850	heat- and acid-stable phosphoprotein, putative, expressed	AT5G46020.1	LOC_Os01g54920.1	N/A	N/A	12.7776	14.5164	10.0586	10.2939	9.53595	17.7439	18.0539	9.46504	11.9117	15.1989	10.0773	2.63359	0.261338
PH01001372G0250	N/A	AT3G51550.1	LOC_Os01g56330.1	N/A	N/A	8.59974	9.0341	8.16161	8.43477	8.69544	5.8863	7.2701	3.63447	11.0915	7.5951	11.4101	2.98519	0.261628
PH01000859G0220	N/A	AT2G20990.1	LOC_Os02g25060.1	N/A	N/A	8.16397	7.73411	4.8074	9.64866	6.1505	6.29767	6.13018	9.18014	4.23877	7.0874	5.77284	1.51102	0.261747
PH01001592G0120	N/A	AT3G12290.1	LOC_Os05g05830.1	N/A	N/A	10.5785	10.3222	13.2772	8.38359	11.2626	15.2975	12.772	18.2542	11.3233	8.44687	22.3641	5.85545	0.261824
PH01000300G0920	OsFBW1 - F-box domain and WD40 repeat containing protein, expressed	N/A	LOC_Os04g52870.1	N/A	N/A	3.44496	4.8598	3.15385	3.11023	3.8048	4.47256	4.70708	6.1676	5.60136	6.09675	6.52237	1.70903	0.262027
PH01000284G0460	CK1_CaseinKinase_1a.2 - CK1 includes the casein kinase 1 kinases, expressed	AT2G25760.1	LOC_Os01g54100.1	N/A	N/A	4.50454	8.00122	6.68688	7.75117	5.99722	7.80901	7.4333	6.80896	11.8954	7.2046	7.6853	2.01421	0.262086
PH01007809G0010	N/A	N/A	LOC_Os07g09400.1	N/A	N/A	8.34511	8.46716	5.86167	5.15507	4.88472	9.56816	9.18604	5.29375	6.4781	8.78465	5.67324	1.48899	0.262459
PH01000320G0460	AP2 domain containing protein, expressed	N/A	LOC_Os01g04020.2	N/A	N/A	4.08197	3.41676	3.27953	3.10819	6.27944	5.1621	5.58539	4.37949	6.1975	4.36327	47.9576	12.5936	0.262599
PH01001065G0210	N/A	AT4G37640.1	LOC_Os12g39660.1	N/A	N/A	9.93707	8.68447	11.518	13.6229	7.70612	8.42277	8.50704	10.7752	16.2446	9.32209	5.75641	1.51247	0.262745
PH01000056G1680	N/A	N/A	LOC_Os09g03090.1	N/A	N/A	3.15068	3.96424	4.53191	5.02415	6.92727	3.90404	4.05941	3.85848	4.24603	3.05554	15.1621	3.98432	0.262782
PH01000463G0730	N/A	AT1G13950.1	LOC_Os12g32240.1	N/A	N/A	116.099	95.6588	81.3355	93.7072	120.081	60.4655	64.064	65.5651	113.951	118.518	34.0287	8.94965	0.263003
PH01000797G0690	N/A	AT4G12790.1	LOC_Os03g50620.2	N/A	N/A	3.66359	5.97779	3.39559	3.76363	3.32805	6.54865	4.887	5.75687	3.73036	5.04611	4.40643	1.15971	0.263187
PH01000530G0230	N/A	AT5G21150.1	LOC_Os04g06770.2	N/A	N/A	9.58565	15.1553	15.7352	16.5271	11.7477	17.4941	15.6554	21.7251	8.95584	15.1467	8.56169	2.25501	0.263384
PH01002493G0250	N/A	AT1G16270.1	LOC_Os07g25680.1	N/A	N/A	5.09044	3.74853	4.40718	5.54454	4.49253	3.81662	4.19335	5.51419	7.90444	6.67254	7.6312	2.01028	0.263429
PH01000058G1590	cyclin-dependent kinase, putative, expressed	AT5G10270.1	LOC_Os01g72790.1	N/A	N/A	13.8235	15.4326	8.81172	12.5742	14.3169	16.0074	14.5856	17.3119	20.6726	23.2319	20.7127	5.45787	0.263504
PH01002324G0330	N/A	AT5G48650.1	LOC_Os02g03890.1	N/A	N/A	15.7928	17.7544	10.1363	8.72171	9.97738	18.5294	18.7005	13.2114	13.6137	13.9795	7.9821	2.10565	0.263796
PH01002905G0170	N/A	AT1G77610.1	LOC_Os04g59550.4	N/A	N/A	7.25459	8.98008	5.42698	4.31966	4.07924	6.15059	7.87994	4.88554	5.62501	7.12571	17.2739	4.5723	0.264693
PH01000259G0680	DNA repair ATPase-related, putative, expressed	N/A	LOC_Os08g40790.2	N/A	N/A	16.7834	11.9052	11.1192	12.5149	13.0805	7.01321	6.67648	12.2625	11.2885	14.4351	10.7714	2.85193	0.26477
PH01001573G0050	N/A	AT5G13020.1	LOC_Os04g56440.1	N/A	N/A	3.71249	3.97388	3.63571	3.43685	3.94219	6.5067	6.25326	4.47933	3.19547	4.7251	13.2497	3.50923	0.264854
PH01001133G0090	N/A	AT1G48430.1	LOC_Os03g51000.2	N/A	N/A	7.06166	4.15563	3.44187	4.72666	5.65812	5.44382	4.97968	6.30397	4.40017	8.13205	7.75283	2.05425	0.264967
PH01003585G0130	N/A	N/A	LOC_Os08g42050.1	N/A	N/A	10.6195	16.3198	10.3661	9.0617	8.17518	8.24447	7.95895	12.0185	7.50288	10.5063	8.34291	2.21189	0.265122
PH01003214G0220	N/A	N/A	LOC_Os08g18110.2	N/A	N/A	29.2287	26.7764	17.7482	18.1485	17.1767	20.0141	19.6887	16.0197	32.8476	25.9922	4.75554	1.26128	0.265224
PH01004339G0120	N/A	AT1G26665.1	LOC_Os09g35920.2	N/A	N/A	7.44987	8.49722	5.45324	6.43039	11.0023	6.53907	7.08557	8.27058	5.23937	10.8854	27.98	7.4215	0.265243
PH01001385G0420	N/A	N/A	LOC_Os01g16080.1	N/A	N/A	5.35777	6.26632	5.26534	5.17965	4.73249	8.51251	7.76513	4.74338	3.47083	5.43899	4.86817	1.2965	0.266321
PH01000489G0600	N/A	AT5G48580.1	LOC_Os01g68710.2	N/A	N/A	40.0265	54.7855	60.9458	73.4756	50.1779	45.3189	46.7872	30.9149	41.5807	35.5631	8.1851	2.18015	0.266356
PH01000061G0080	N/A	N/A	LOC_Os06g43550.1	N/A	N/A	8.92232	6.55229	6.51328	5.13352	4.50971	5.11887	5.19894	4.07161	7.16106	4.38247	17.5684	4.6832	0.26657
PH01000708G0080	N/A	N/A	LOC_Os06g03600.2	N/A	N/A	18.272	14.5488	9.89707	10.8902	12.1373	21.6173	19.909	13.0726	13.5546	17.7222	4.48597	1.19601	0.266611
PH01000505G0350	N/A	N/A	LOC_Os04g48410.1	N/A	N/A	41.1051	20.8652	28.6025	34.9711	44.1456	30.948	30.0825	47.4192	22.6182	39.5297	6.21154	1.65737	0.266821
PH01000895G0410	N/A	AT4G12770.1	LOC_Os12g36180.1	N/A	N/A	5.01626	3.33418	3.32351	5.02622	3.78885	5.07754	5.56453	3.11855	6.43908	3.37557	9.87606	2.63674	0.266983
PH01000427G0010	N/A	AT1G75760.1	LOC_Os08g43470.2	N/A	N/A	8.52319	11.621	7.08812	4.67581	6.93816	11.6657	9.9715	8.09299	6.99512	10.0453	8.27764	2.21113	0.267121
PH01000973G0500	N/A	N/A	LOC_Os02g13130.1	N/A	N/A	11.9925	26.0438	14.646	18.1817	17.6452	23.709	26.0412	17.9341	22.2478	28.6854	6.29726	1.68856	0.268142
PH01000365G0340	late embryogenesis abundant protein, putative, expressed	N/A	LOC_Os03g62620.4	N/A	N/A	8.16292	8.46755	5.78125	6.28878	7.90423	6.35836	6.43721	7.21093	11.4452	11.7646	5.3973	1.44872	0.268416
PH01004940G0110	N/A	N/A	LOC_Os05g08980.3	N/A	N/A	12.9157	24.3095	12.0784	11.7694	14.0179	17.4128	19.6426	17.0801	20.0376	23.4755	8.0713	2.16706	0.268489
PH01000271G0580	IQ calmodulin-binding motif family protein, putative, expressed	N/A	LOC_Os05g45930.1	N/A	N/A	13.3424	13.7598	13.5577	11.9542	10.1954	11.9846	9.69244	4.49396	8.32312	10.4101	5.30109	1.42401	0.268626
PH01000297G0200	polygalacturonase, putative, expressed	N/A	LOC_Os05g46520.1	N/A	N/A	6.98461	10.7623	16.7412	14.6696	18.1381	14.4232	10.4075	10.5841	13.2608	16.5253	7.22899	1.94961	0.269694
PH01000186G0190	myosin-2 heavy chain, non muscle, putative, expressed	AT3G19960.1	LOC_Os10g34710.1	N/A	N/A	8.44357	7.59341	3.12286	10.6908	7.32421	8.9767	7.35388	9.81049	6.60742	7.60495	30.573	8.24728	0.269757
PH01000280G0620	ADP-ribosylation factor, putative, expressed	AT3G03120.1	LOC_Os02g03610.1	N/A	N/A	11.4172	9.26539	5.07182	8.21989	5.63644	9.08083	8.20389	8.96738	6.10465	11.4616	22.7524	6.1401	0.269867
PH01000009G0510	N/A	N/A	LOC_Os01g59900.1	N/A	N/A	8.21375	7.21904	7.24345	6.42948	7.58883	7.11946	5.39857	11.8793	8.74551	12.0136	7.35013	1.98571	0.27016
PH01005237G0060	N/A	N/A	LOC_Os02g03890.1	N/A	N/A	15.4608	26.2839	12.5687	11.3606	13.599	20.3342	19.0534	16.2254	22.6369	18.1612	12.7783	3.45805	0.270618
PH01000163G0640	N/A	N/A	LOC_Os08g22200.1	N/A	N/A	3.69416	4.57505	3.85724	3.14951	3.05956	6.02838	6.78793	4.11225	4.72451	4.87112	16.5716	4.49234	0.271087
PH01000055G0860	diacylglycerol kinase, putative, expressed	AT2G20900.1	LOC_Os04g54200.1	N/A	N/A	11.276	14.7419	10.8984	7.47936	6.47334	7.42604	7.19249	10.4377	11.034	11.8014	11.1715	3.03022	0.271246
PH01000619G0130	N/A	N/A	LOC_Os02g14760.1	N/A	N/A	6.04256	5.51115	5.4173	6.67535	8.03253	5.3062	3.91877	7.12099	9.81513	5.13262	9.00248	2.44305	0.271375
PH01000020G1700	cyclin-dependent kinase G-2, putative, expressed	AT1G67580.1	LOC_Os04g41100.5	N/A	N/A	3.34563	4.36739	6.42715	5.9651	4.70782	4.70669	3.59781	6.69137	7.6713	6.49273	4.63279	1.25849	0.271649
PH01000608G0430	N/A	AT5G05080.1	LOC_Os06g45000.3	N/A	N/A	8.51919	11.1451	7.57422	5.32698	5.58918	9.67166	10.9751	6.01901	6.63468	9.2579	31.6608	8.60987	0.271941
PH01002274G0340	N/A	AT3G20630.1	LOC_Os01g08200.1	N/A	N/A	3.92416	4.71158	3.04983	6.69688	5.86575	5.29392	5.07393	8.21123	5.26977	4.91385	7.89642	2.14741	0.271947
PH01057967G0010	N/A	N/A	LOC_Os01g01960.1	N/A	N/A	7.89567	10.5543	6.85474	7.16118	7.09796	9.39632	7.43886	6.45285	6.23577	3.20224	7.27228	1.98004	0.272272
PH01000410G0830	CK1_CaseinKinase_1.8 - CK1 includes the casein kinase 1 kinases, expressed	AT4G26100.1	LOC_Os05g51560.3	N/A	N/A	7.4146	8.11822	6.06404	7.2875	7.40494	4.84876	4.41609	7.95953	8.57651	11.4111	45.2262	12.3275	0.272574
PH01000722G0190	N/A	AT1G21900.1	LOC_Os06g10760.1	N/A	N/A	12.1149	14.5685	10.2962	9.52624	16.7761	11.6204	8.92974	13.8035	10.4094	19.7385	12.9882	3.54796	0.273167
PH01000016G1030	ATP-dependent Clp protease ATP-binding subunit clpA homolog CD4B,chloroplast precursor, putative, expressed	AT5G50920.1	LOC_Os04g32560.2	N/A	N/A	10.6396	9.67289	10.9791	9.2308	9.2602	14.993	14.4119	16.1975	9.6163	6.71373	5.82173	1.59073	0.27324
PH01000326G0490	aminotransferase, putative, expressed	N/A	LOC_Os01g18640.2	N/A	N/A	3.72439	6.54021	3.81523	3.18247	4.31395	6.00817	5.1404	4.04376	6.25914	3.30015	13.1555	3.59543	0.273303
PH01000042G0880	RNA recognition motif containing protein, expressed	AT2G44710.1	LOC_Os04g45930.3	N/A	N/A	4.56888	8.76683	4.96155	6.62666	4.89149	7.65156	7.46351	10.2125	9.45581	8.12402	6.47738	1.77039	0.273319
PH01000796G0480	N/A	AT5G54855.1	LOC_Os02g21280.1	N/A	N/A	15.5768	14.529	12.6194	13.7239	14.7817	8.63196	10.0834	8.06018	11.987	19.889	16.8593	4.61902	0.273974
PH01000383G0790	DNA topoisomerase 1, putative, expressed	AT5G55310.1	LOC_Os08g05840.1	N/A	N/A	7.29528	5.74776	5.32162	5.35644	4.26719	8.29128	8.29147	4.36536	4.09104	5.18988	7.95109	2.18248	0.274488
PH01000144G1400	vacuolar protein sorting 55 family protein, putative, expressed	N/A	LOC_Os01g73570.2	N/A	N/A	11.8044	16.7668	15.992	12.2104	8.07094	12.7064	11.7761	17.9544	7.69393	16.5794	6.19247	1.70037	0.274586
PH01000078G0450	ankyrin repeat domain-containing protein 28, putative, expressed	AT2G28840.1	LOC_Os05g02130.1	N/A	N/A	3.74176	7.08644	4.93205	5.57224	6.74996	7.55221	5.83425	6.00869	10.3598	6.93642	7.44868	2.04682	0.27479
PH01002355G0120	N/A	N/A	LOC_Os01g72100.1	N/A	N/A	6.06663	7.14917	8.96266	6.96449	8.42196	7.70427	5.63586	6.31156	13.1368	9.1575	7.93539	2.18075	0.274814
PH01002065G0310	N/A	N/A	LOC_Os07g08760.1	N/A	N/A	6.32932	5.54234	5.21445	6.80081	8.41258	5.27283	4.30883	5.97721	4.43792	9.62841	8.72859	2.40082	0.275052
PH01002344G0070	N/A	N/A	LOC_Os01g43360.1	N/A	N/A	10.4644	10.6305	7.42676	6.41545	6.30126	7.51371	8.06783	4.72564	4.68367	8.25761	9.58638	2.63679	0.275056
PH01000000G3700	RING zinc finger protein, putative, expressed	AT1G12760.1	LOC_Os04g48050.1	N/A	N/A	11.157	8.76378	5.52328	6.32956	5.5553	8.59915	9.09962	4.94206	10.303	9.08113	18.7505	5.16345	0.275377
PH01002492G0030	N/A	AT5G47820.1	LOC_Os09g02650.1	N/A	N/A	11.2901	10.5072	11.6816	9.92801	5.39557	7.72037	7.99807	4.69075	7.84588	10.2283	73.7024	20.3038	0.275483
PH01003190G0060	N/A	AT1G77460.1	LOC_Os11g08090.1	N/A	N/A	7.84774	10.1574	5.5164	5.60508	3.78042	5.84298	5.95954	5.82024	6.86585	8.5787	6.59743	1.82279	0.276288
PH01000723G0500	N/A	N/A	LOC_Os03g13274.4	N/A	N/A	9.35928	9.68329	7.70461	5.9727	5.10532	8.74276	6.85078	3.84273	5.58103	8.49778	11.5999	3.20527	0.276319
PH01000345G0130	CK1_CaseinKinase_1.5 - CK1 includes the casein kinase 1 kinases, expressed	AT1G04440.1	LOC_Os02g40860.1	N/A	N/A	11.7247	14.0476	9.92098	9.70811	8.78442	13.0618	12.6503	17.5372	8.31287	18.0806	7.13403	1.97239	0.276476
PH01000645G0400	N/A	AT4G05060.1	LOC_Os08g04620.1	N/A	N/A	16.0721	9.83603	11.9798	12.5957	16.6063	11.009	11.0022	14.0146	21.197	20.5381	12.3829	3.42373	0.276489
PH01001568G0240	N/A	AT3G13772.1	LOC_Os06g37160.1	N/A	N/A	5.87637	6.55499	4.73979	4.19493	4.08259	5.31674	5.50535	4.67333	8.35131	8.6116	14.4851	4.00835	0.276723
PH01000144G1560	growth inhibition and differentiation-related protein 88, putative, expressed	N/A	LOC_Os01g73470.1	N/A	N/A	6.13785	4.98184	3.25761	3.28078	4.48578	6.38826	6.27589	3.2997	6.47746	4.28944	22.4435	6.21752	0.27703
PH01002143G0220	N/A	N/A	LOC_Os07g30820.2	N/A	N/A	4.95375	8.37776	8.85771	3.73682	4.78459	6.15513	7.32605	6.3987	4.71108	5.30502	5.7907	1.60654	0.277435
PH01001376G0360	N/A	AT2G16710.1	LOC_Os12g30030.1	N/A	N/A	4.90496	9.08223	7.4668	4.6405	5.13801	8.20612	7.35127	6.32113	3.79025	5.37061	4.88746	1.3564	0.277527
PH01000005G0500	zinc knuckle domain containing protein, expressed	N/A	LOC_Os11g36480.1	N/A	N/A	3.97598	5.28617	3.76982	4.39045	3.43196	5.88127	6.94164	4.44195	7.38132	6.94068	26.2446	7.28472	0.27757
PH01000349G0920	ubiquitin carboxyl-terminal hydrolase domain containing protein, expressed	AT2G22310.1	LOC_Os04g37950.1	N/A	N/A	8.61418	8.55046	5.56159	5.69727	6.58436	7.48654	8.01604	3.19744	6.71075	4.30099	16.0694	4.46274	0.277717
PH01003708G0150	N/A	AT4G02480.1	LOC_Os11g43970.1	N/A	N/A	8.0942	10.2871	6.63758	8.56779	6.35078	9.01573	9.87772	11.654	14.1407	14.2239	28.9136	8.03004	0.277725
PH01000627G0570	N/A	N/A	LOC_Os01g53710.1	N/A	N/A	3.26321	4.36581	3.58421	4.38129	4.2294	4.103	4.47978	6.71194	5.64451	7.42914	8.443	2.34675	0.277952
PH01000118G0670	N/A	AT5G11040.1	LOC_Os04g42370.1	N/A	N/A	9.49827	6.25382	4.77775	5.78759	4.02749	6.42211	5.96673	3.45239	6.34267	6.2331	6.06066	1.68533	0.278077
PH01000293G0490	nuclear matrix protein 1, putative, expressed	AT5G17620.1	LOC_Os01g64920.1	N/A	N/A	4.71215	7.41811	6.03847	5.27268	3.84137	6.29029	6.13385	3.10282	3.20851	4.71196	6.22719	1.73208	0.278149
PH01000652G0570	N/A	AT4G16340.1	LOC_Os03g21080.1	N/A	N/A	8.28767	12.468	12.6936	9.80301	5.773	10.491	9.5562	5.60098	7.87817	12.8597	5.24412	1.45957	0.278325
PH01001816G0040	N/A	N/A	LOC_Os05g22920.2	N/A	N/A	9.83847	7.82563	7.11942	5.28731	4.16055	9.79596	8.28811	4.79938	6.15908	6.75463	13.0297	3.62968	0.27857
PH01001081G0390	N/A	N/A	LOC_Os01g70940.3	N/A	N/A	4.67782	7.7932	3.33532	5.98397	4.89383	6.03919	6.43382	9.2657	5.2428	7.37631	6.47196	1.80299	0.278585
PH01001210G0100	N/A	N/A	LOC_Os01g51840.2	N/A	N/A	12.6436	9.56834	7.79103	13.6111	7.25807	10.0651	9.22797	10.0276	6.04236	14.914	26.2089	7.30597	0.278759
PH01002595G0180	N/A	AT1G14510.1	LOC_Os11g14010.2	N/A	N/A	5.28104	9.29513	8.39781	6.6409	4.1967	9.40125	8.04999	10.4198	9.79398	11.741	13.0744	3.6472	0.278958
PH01000919G0050	N/A	N/A	LOC_Os10g22590.1	N/A	N/A	8.61368	14.4554	7.99577	8.32178	11.6622	9.20736	12.4144	17.8383	11.9558	15.2225	8.27483	2.30883	0.279019
PH01000584G0630	N/A	AT1G06390.1	LOC_Os02g14130.1	N/A	N/A	15.1643	18.0074	8.63481	12.6562	10.2375	16.7235	15.7452	10.7914	9.07932	8.8721	7.95979	2.22782	0.279885
PH01003089G0190	N/A	AT3G13772.1	LOC_Os06g37160.1	N/A	N/A	10.2222	14.6892	7.0527	6.00522	6.03992	9.32766	9.45786	8.81606	8.43736	10.7636	9.88495	2.76812	0.280033
PH01000303G0590	mitotic checkpoint protein, putative, expressed	AT1G80670.1	LOC_Os08g07960.2	N/A	N/A	7.70451	9.2179	3.74249	4.71269	6.40736	5.89378	6.21034	3.8319	5.50392	6.83886	4.81923	1.34969	0.280064
PH01001618G0340	N/A	AT3G04480.1	LOC_Os02g56565.1	N/A	N/A	5.94888	3.89986	3.67477	4.05816	3.15664	6.86452	6.20279	3.24219	5.50591	4.27561	5.87619	1.64723	0.280322
PH01000141G0940	PHD finger protein, putative, expressed	AT2G02470.1	LOC_Os01g66420.1	N/A	N/A	7.92329	10.6313	10.3934	7.91385	7.18033	13.02	13.7287	7.49187	5.46522	9.08569	5.07302	1.4226	0.280425
PH01000012G0960	cytochrome b561, putative, expressed	N/A	LOC_Os10g36030.1	N/A	N/A	5.25826	5.84907	3.98846	4.60175	5.78468	5.53021	7.26554	5.20364	8.42341	9.58659	9.54113	2.67808	0.280687
PH01000112G0960	HEAT repeat family protein, putative, expressed	N/A	LOC_Os01g60440.1	N/A	N/A	12.4707	12.3164	8.81091	7.99388	7.05002	7.0811	7.61188	8.99237	9.68678	15.4079	7.00285	1.96738	0.28094
PH01001411G0300	N/A	AT5G41950.1	LOC_Os10g37430.1	N/A	N/A	7.10636	10.6751	4.45724	5.58085	4.43789	6.39548	6.32383	6.35598	6.23563	8.80582	6.1042	1.71599	0.281117
PH01003059G0070	N/A	N/A	LOC_Os02g11750.1	N/A	N/A	14.3536	16.1684	10.7691	9.93071	10.5942	19.459	20.9584	11.9938	18.8131	20.5714	8.89499	2.50247	0.281334
PH01000047G1040	pleckstrin homology domain-containing protein, putative, expressed	AT5G12150.1	LOC_Os03g24180.1	N/A	N/A	5.20442	5.54637	4.5952	5.80506	3.50784	6.86637	6.44356	3.05792	3.58513	7.35754	10.1149	2.84589	0.281356
PH01000608G0540	N/A	AT3G22910.1	LOC_Os02g08010.1	N/A	N/A	11.85	6.9667	6.06065	7.88579	8.63909	8.35135	7.54253	5.70178	3.94297	9.48422	4.96732	1.39827	0.281494
PH01000383G0470	ELF7, putative, expressed	N/A	LOC_Os08g06070.1	N/A	N/A	5.64015	5.58099	3.54593	4.70571	6.9511	6.48788	5.41246	9.62498	8.20008	8.29785	8.32176	2.34616	0.281931
PH01000121G1130	suppressor of G2 allele of SKP1, putative, expressed	AT4G11260.1	LOC_Os01g43540.1	N/A	N/A	14.4841	15.3898	13.7218	16.3706	19.2583	8.80878	9.36805	14.3528	21.6005	21.7622	11.7687	3.31799	0.281933
PH01003594G0040	N/A	N/A	LOC_Os02g38250.1	N/A	N/A	6.64549	4.50414	4.69825	5.3307	4.7793	7.75215	7.9926	3.51585	3.64035	5.99443	12.5912	3.55248	0.282141
PH01005411G0070	N/A	AT5G52200.1	LOC_Os05g23610.1	N/A	N/A	8.89076	5.01034	4.46633	4.79782	4.56702	6.23112	6.94615	6.74024	8.56747	9.50141	9.08118	2.56245	0.282171
PH01000511G0690	N/A	N/A	LOC_Os09g36860.1	N/A	N/A	12.6569	12.6304	8.95758	8.33937	9.85848	6.27178	5.74274	6.56179	12.7217	9.3415	6.00638	1.69592	0.282353
PH01001242G0230	N/A	N/A	LOC_Os04g23210.1	N/A	N/A	6.94513	3.97749	3.90624	3.88176	3.35841	5.12591	4.9193	5.40791	5.37186	8.02793	11.2762	3.19045	0.282938
PH01000164G0070	peptidyl-prolyl cis-trans isomerase, putative, expressed	AT2G29960.1	LOC_Os06g49480.2	N/A	N/A	27.1389	45.5608	37.4271	21.9272	25.7768	23.3987	24.5127	18.8051	27.3537	24.2827	4.68293	1.33085	0.284191
PH01000310G0870	3-oxoacyl-synthase, putative, expressed	AT1G74960.1	LOC_Os03g28420.1	N/A	N/A	7.5228	8.32631	6.29714	5.30463	9.41065	9.95364	7.29487	7.2601	3.23064	5.42166	9.28336	2.64044	0.284427
PH01000697G0310	N/A	AT2G01320.1	LOC_Os01g03144.1	N/A	N/A	4.67921	8.76701	8.40788	6.81659	5.05858	12.0006	10.5215	10.2164	8.54494	11.262	7.17539	2.04175	0.284549
PH01001343G0360	N/A	N/A	LOC_Os01g65450.2	N/A	N/A	6.03846	4.97746	3.64087	3.76606	5.05742	6.84971	6.12911	8.03891	3.79497	7.73334	6.14916	1.75091	0.28474
PH01000017G0420	tobamovirus multiplication protein, putative, expressed	AT1G14530.1	LOC_Os03g02850.2	N/A	N/A	13.789	7.12882	10.5258	5.87791	6.72334	7.22346	7.51394	8.34282	7.69552	11.5293	5.39222	1.53769	0.285168
PH01001302G0470	N/A	AT2G35110.1	LOC_Os08g43130.1	N/A	N/A	5.18298	8.28169	4.61893	6.32014	3.52384	6.13006	6.27741	3.83791	6.88062	8.7256	9.74219	2.77945	0.2853
PH01001557G0370	N/A	AT1G51600.1	LOC_Os03g47970.1	N/A	N/A	9.08823	8.09245	6.61859	4.5321	4.30364	8.29986	8.24094	5.18914	4.11258	6.1747	6.63742	1.89531	0.285549
PH01000773G0410	N/A	N/A	LOC_Os02g02480.3	N/A	N/A	7.45578	10.4418	16.5906	14.9101	13.7609	8.71211	8.37885	9.86015	9.04257	8.79973	15.3612	4.39053	0.28582
PH01006704G0040	N/A	AT5G61780.1	LOC_Os02g32350.2	N/A	N/A	25.3261	23.2042	12.8822	12.247	10.5314	20.6488	19.3568	23.0554	25.4474	24.4008	4.97021	1.42068	0.285839
PH01001107G0490	N/A	AT3G12760.1	LOC_Os06g12690.1	N/A	N/A	7.71895	11.1109	6.59963	7.26992	9.10324	6.8291	6.52078	4.94243	12.9657	9.07453	12.4422	3.55809	0.285969
PH01000890G0740	N/A	AT1G30630.1	LOC_Os04g52270.1	N/A	N/A	50.5574	47.459	26.9364	25.5595	21.6993	36.7911	39.1702	39.2881	40.459	56.2993	5.19694	1.4866	0.286052
PH01000856G0300	N/A	AT5G49820.1	LOC_Os05g34650.1	N/A	N/A	23.7576	31.6895	41.9221	44.1659	35.8726	33.3191	28.4853	44.0197	35.5604	63.8984	7.64251	2.18763	0.286246
PH01005999G0020	N/A	N/A	LOC_Os04g58580.2	N/A	N/A	22.7877	11.5428	10.9425	13.7899	10.8366	11.3868	9.37847	11.4576	12.7877	12.5682	7.40711	2.12154	0.286419
PH01004502G0020	N/A	AT1G34210.1	LOC_Os04g38480.1	N/A	N/A	11.7044	10.0108	9.57933	8.67512	6.34925	7.36186	6.25004	8.59599	15.0119	7.64823	6.44471	1.84914	0.286923
PH01000887G0530	N/A	N/A	LOC_Os06g10760.1	N/A	N/A	9.54581	8.84897	6.38169	6.52445	5.9842	8.45187	6.80772	9.87025	7.17929	14.1383	15.5117	4.46229	0.287673
PH01002747G0060	N/A	AT3G44330.1	LOC_Os08g01180.1	N/A	N/A	11.9106	14.0708	8.51426	8.0511	9.20467	10.9928	6.36512	9.3195	13.1928	16.7784	5.48533	1.57824	0.28772
PH01002502G0140	N/A	AT1G32130.1	LOC_Os01g05420.1	N/A	N/A	7.35471	6.27985	3.23478	3.91076	4.9035	7.58311	7.89269	5.63028	7.4448	8.88295	7.76403	2.23493	0.287857
PH01000049G0160	exonuclease, putative, expressed	N/A	LOC_Os01g17279.1	N/A	N/A	27.1865	24.4613	23.7543	31.7226	31.0967	24.1169	21.0896	41.5862	37.641	49.537	8.59676	2.47582	0.287995
PH01000152G0810	protein kinase, putative, expressed	N/A	LOC_Os04g51370.1	N/A	N/A	6.66852	6.26574	4.87345	4.57644	3.2676	6.06328	5.45623	9.25805	7.50744	8.59247	6.57187	1.8934	0.288107
PH01000244G0240	membrane-associated 30 kDa protein, chloroplast precursor, putative, expressed	AT1G65260.1	LOC_Os01g67000.1	N/A	N/A	8.05184	6.69855	9.90817	10.3765	10.3136	9.51568	5.95018	14.5251	5.87924	7.77283	9.30822	2.68211	0.288144
PH01000342G0970	dephospho-CoA kinase, putative, expressed	N/A	LOC_Os01g25880.1	N/A	N/A	5.16363	7.38003	6.97801	4.35527	7.42869	8.63431	9.87033	3.59823	6.02108	5.8076	5.09219	1.46746	0.288179
PH01000912G0250	N/A	AT5G18480.1	LOC_Os02g41520.1	N/A	N/A	13.8703	7.45638	6.6408	8.81907	7.26046	6.7083	6.22522	12.245	10.8839	8.57759	27.6184	7.96153	0.288269
PH01000138G1440	clathrin assembly protein, putative, expressed	AT4G32285.1	LOC_Os03g16800.2	N/A	N/A	11.7079	9.85702	9.52101	9.91942	10.7869	5.12008	5.13867	9.86594	14.8422	10.9685	7.00224	2.02182	0.288739
PH01079893G0010	N/A	N/A	LOC_Os11g10070.1	N/A	N/A	15.4105	18.64	22.5411	19.1412	15.7054	20.9424	17.4921	20.2958	35.1098	14.4722	8.62747	2.49689	0.289412
PH01001122G0330	N/A	N/A	LOC_Os05g06980.1	N/A	N/A	5.00617	5.44047	4.1854	4.91453	3.73558	7.29831	7.9608	6.71364	5.95848	9.49035	5.60263	1.6219	0.289488
PH01000523G0090	N/A	AT1G45145.1	LOC_Os05g43240.3	N/A	N/A	13.6073	23.551	11.972	19.0346	31.3312	15.6783	22.9515	16.8872	16.739	18.7762	8.63499	2.50017	0.289539
PH01002850G0200	N/A	AT3G54560.1	LOC_Os03g53190.2	N/A	N/A	28.568	40.3819	44.1369	45.7235	47.9643	39.8186	34.7807	22.5275	16.5996	30.3779	5.97792	1.7315	0.289649
PH01000860G0480	N/A	N/A	LOC_Os02g44520.1	N/A	N/A	14.2624	17.5529	6.77501	10.5299	6.59138	12.5678	13.5142	14.0451	16.2837	16.1926	6.46522	1.87758	0.290412
PH01000245G0940	growth regulator related protein, putative, expressed	AT1G22460.1	LOC_Os06g11600.3	N/A	N/A	5.53769	7.8259	4.86734	9.34521	7.48466	7.8907	5.62305	3.81097	10.1958	5.87476	10.7953	3.1393	0.290804
PH01000680G0680	N/A	N/A	LOC_Os05g02530.1	N/A	N/A	26.775	54.8129	40.7693	35.9683	47.1073	34.6717	34.7001	42.2787	72.2044	40.8105	9.41876	2.74573	0.291518
PH01003376G0110	N/A	N/A	LOC_Os05g33360.1	N/A	N/A	30.0153	24.395	19.623	21.8781	25.2435	18.9751	18.4534	27.2334	41.8811	37.0881	19.71	5.74873	0.291666
PH01000014G2580	transcription elongation factor SPT5 homolog 1, putative, expressed	AT4G08350.1	LOC_Os06g10620.1	N/A	N/A	9.10713	8.33296	4.9704	6.68392	5.00617	11.817	11.5144	8.57691	6.3172	7.97287	8.21352	2.39751	0.291898
PH01000083G0280	N/A	AT3G24080.1	LOC_Os06g01650.1	N/A	N/A	4.7086	4.35167	3.6919	3.99543	3.48636	4.31158	4.25017	6.07451	7.32308	7.56916	38.4219	11.2233	0.292107
PH01000970G0090	N/A	AT4G12590.1	LOC_Os09g32220.1	N/A	N/A	34.6105	29.3526	13.4298	16.7805	17.246	27.8556	28.5437	16.869	24.2046	24.2099	38.2691	11.1815	0.29218
PH01001537G0200	N/A	N/A	LOC_Os03g11220.1	N/A	N/A	12.5405	16.6183	9.63441	12.5213	10.4714	13.6432	14.4584	6.46927	6.99266	8.5053	9.69185	2.83338	0.292346
PH01003126G0140	N/A	AT5G10480.1	LOC_Os01g05680.1	N/A	N/A	7.2897	9.71566	4.16788	4.99087	5.37257	6.19729	5.10971	3.44114	6.16041	6.40505	12.7478	3.72905	0.292525
PH01000803G0680	N/A	AT2G25910.1	LOC_Os01g38620.2	N/A	N/A	22.64	18.5322	10.6649	11.8774	21.7383	21.9538	19.0891	8.53799	15.2528	18.1636	9.11869	2.66753	0.292534
PH01001298G0450	N/A	N/A	LOC_Os07g09000.1	N/A	N/A	9.92045	6.4077	5.81947	6.24193	5.51733	6.22907	5.85792	4.65509	3.3897	4.25597	5.3382	1.56173	0.292557
PH01000032G0070	NADPH-dependent FMN reductase domain containing protein, expressed	AT5G54500.1	LOC_Os01g57570.1	N/A	N/A	34.0989	20.2987	25.1503	19.9382	26.4036	12.8541	12.652	19.7804	27.6166	26.7879	8.40821	2.46006	0.292578
PH01000872G0160	N/A	N/A	LOC_Os01g47430.2	N/A	N/A	10.7204	4.02043	4.67722	6.00784	6.03458	6.82799	6.56804	5.37481	5.52342	5.25509	8.37326	2.45068	0.29268
PH01002488G0100	N/A	N/A	LOC_Os06g49530.1	N/A	N/A	9.33219	8.15766	3.68656	5.75328	7.16077	8.65709	10.3998	7.53107	7.93749	12.5609	10.84	3.1729	0.292703
PH01003851G0060	N/A	AT2G42880.1	LOC_Os06g26340.1	N/A	N/A	3.98084	3.06209	3.64342	4.07065	4.12175	3.48326	3.26226	7.23826	3.19191	4.74887	13.4893	3.95032	0.292847
PH01000418G0090	OsPP2Ac-1 - Phosphatase 2A isoform 1 belonging to family 1, expressed	AT1G10430.1	LOC_Os06g37660.1	Translation	mRNA surveillance pathway	14.7091	13.3691	7.24578	7.63188	8.81041	9.80401	9.33944	9.76741	9.70026	11.1213	6.31174	1.84931	0.292995
PH01000044G1760	cleavage and polyadenylation specificity factor subunit 5, putative, expressed	AT4G25550.1	LOC_Os04g58640.1	Translation	mRNA surveillance pathway	11.5634	16.8261	11.1979	12.2957	12.658	18.4827	17.6801	19.6608	24.2674	21.0835	31.2192	9.1605	0.293425
PH01001428G0340	N/A	AT5G28850.1	LOC_Os10g33680.1	Translation	mRNA surveillance pathway	8.22099	12.8306	5.90992	5.63544	4.89171	10.2071	9.99137	8.77676	10.0217	9.48197	129.086	37.8801	0.293448
PH01002371G0080	N/A	AT2G42500.1	LOC_Os03g59060.2	Translation	mRNA surveillance pathway	16.0092	22.9394	13.3824	12.2718	9.19074	11.1349	11.0484	12.5066	10.7361	15.6739	6.25292	1.84232	0.294634
PH01000514G0520	N/A	AT1G69960.1	LOC_Os02g12580.1	Translation	mRNA surveillance pathway	16.6998	22.9108	11.0881	9.60444	9.46641	19.2963	19.8641	15.0636	13.2481	17.8215	8.89917	2.62209	0.294644
PH01000059G0730	CGMC_MAPKCMGC_2_ERK.14 - CGMC includes CDA, MAPK, GSK3, and CLKC kinases, expressed	AT4G11330.1	LOC_Os10g38950.1	Signal transduction	MAPK signaling pathway	7.69977	5.62814	10.1085	7.84515	7.0782	5.66826	5.36203	11.1316	7.71095	9.13279	6.52372	1.92322	0.294804
PH01001249G0240	N/A	AT5G56580.1	LOC_Os01g32660.1	Signal transduction	MAPK signaling pathway	4.44004	6.60408	3.42994	4.33281	3.59884	4.97183	4.93478	6.73846	7.14779	7.72367	6.33127	1.8691	0.295217
PH01001401G0190	N/A	AT4G23460.1	LOC_Os03g23950.1	Transport and catabolism	Lysosome	25.2531	20.3629	13.0851	14.0679	10.4416	12.555	13.0598	15.4662	18.9168	17.4855	8.8687	2.61966	0.295383
PH01000242G0240	aspartic proteinase oryzasin-1 precursor, putative, expressed	AT1G11910.1	LOC_Os05g49200.2	Transport and catabolism	Lysosome	11.2747	13.7197	11.7352	12.3379	15.9475	8.04694	9.3496	12.0242	15.5451	20.7631	5.42069	1.60245	0.295617
PH01003210G0060	N/A	N/A	LOC_Os12g08280.1	Carbohydrate metabolism	Inositol phosphate metabolism	10.0841	9.90598	10.768	7.32966	5.53362	11.0809	10.5948	5.95128	8.1662	5.01546	9.77276	2.88916	0.295634
PH01000184G1040	inositol-1-monophosphatase, putative, expressed	AT3G02870.1	LOC_Os03g39000.2	Carbohydrate metabolism	Inositol phosphate metabolism	10.2669	12.7918	8.14007	6.48498	8.8573	10.4696	9.85384	5.95864	5.48509	5.77386	33.6235	9.94281	0.29571
PH01000048G0630	CK1_CaseinKinase_1.3 - CK1 includes the casein kinase 1 kinases, expressed	AT1G72710.1	LOC_Os01g51200.1	Signal transduction	Hedgehog signaling pathway	14.4346	11.0592	13.313	14.632	13.1936	12.8048	11.5751	9.01707	10.1589	9.27973	19.975	5.91301	0.29602
PH01000243G1340	glycosyl transferase, group 1 domain containing protein, expressed	AT3G45100.1	LOC_Os07g16960.1	Glycan biosynthesis and metabolism	Glycosylphosphatidylinositol(GPI)-anchor biosynthesis	3.64585	6.22801	3.53878	3.11511	3.21821	4.28241	5.08597	3.91463	4.11854	4.52294	6.07037	1.79734	0.296083
PH01000097G0170	transketolase, putative, expressed	AT1G30120.1	LOC_Os12g42230.1	Carbohydrate metabolism	Glycolysis / Gluconeogenesis	4.74529	4.99059	8.20088	4.48578	5.32208	4.50738	3.81898	6.00114	4.90637	5.10955	7.60816	2.25441	0.296315
PH01000393G0380	hexokinase, putative, expressed	N/A	LOC_Os01g71320.1	Carbohydrate metabolism	Glycolysis / Gluconeogenesis	10.7906	13.0087	12.0317	15.6863	12.995	19.4744	17.9785	9.29497	12.1918	15.3571	19.0528	5.65186	0.296641
PH01001300G0390	N/A	AT1G01090.1	LOC_Os04g02900.1	Carbohydrate metabolism	Glycolysis / Gluconeogenesis	5.49339	7.45066	8.47382	6.17132	7.1464	5.43973	5.41254	6.34096	9.61205	3.68283	52.7328	15.6428	0.296644
PH01001705G0340	N/A	AT3G22960.1	LOC_Os07g08340.2	Carbohydrate metabolism	Glycolysis / Gluconeogenesis	4.24988	4.87949	4.03039	3.53392	4.34224	6.78361	5.25486	7.93847	5.16154	3.52772	35.0879	10.4114	0.296724
PH01001388G0420	N/A	N/A	LOC_Os08g37140.1	Carbohydrate metabolism	Glycolysis / Gluconeogenesis	3.91666	3.48633	4.45637	6.13416	8.8089	5.68945	4.74141	6.66993	4.93127	4.54751	12.8315	3.80759	0.296738
PH01000031G1210	fructose-bisphospate aldolase isozyme, putative, expressed	AT3G52930.1	LOC_Os01g67860.1	Carbohydrate metabolism	Glycolysis / Gluconeogenesis	165.42	148.899	96.7742	118.798	147.904	78.3242	77.5536	111.138	184.888	161.165	6.84561	2.03316	0.297003
PH01001052G0430	N/A	AT4G10960.1	LOC_Os08g28730.1	Carbohydrate metabolism	Galactose metabolism	11.6877	17.741	11.4074	11.5708	8.06397	10.3272	14.7663	8.11164	11.7922	7.29333	15.5063	4.60789	0.297162
PH01000223G1000	mannose-1-phosphate guanyltransferase, putative, expressed	AT2G39770.1	LOC_Os01g62840.1	Carbohydrate metabolism	Fructose and mannose metabolism	8.09101	7.30915	6.19047	4.67586	5.01887	8.39462	8.25731	9.55117	7.58235	7.78218	6.1954	1.84116	0.297181
PH01000737G0360	N/A	AT2G32520.1	LOC_Os01g34700.1	Xenobiotics biodegradation and metabolism	Fluorobenzoate degradation	18.8914	23.5667	14.0001	16.2391	20.0646	18.0478	20.7551	14.0806	31.6192	21.7944	43.0098	12.7826	0.297201
PH01002214G0290	N/A	AT3G06860.1	LOC_Os05g29880.3	Lipid metabolism	Fatty acid metabolism	6.13092	9.17654	4.13935	4.32305	3.69129	7.2269	6.96931	6.09154	6.77601	8.78779	26.4786	7.87128	0.29727
PH01002064G0260	N/A	N/A	LOC_Os02g38440.1	Lipid metabolism	Fatty acid elongation	7.11362	8.75356	8.5209	6.35923	12.6703	8.77873	7.35919	6.44574	5.35138	4.72892	8.0299	2.38717	0.297285
PH01003113G0070	N/A	N/A	LOC_Os04g55060.1	Lipid metabolism	Fatty acid biosynthesis	5.67701	3.99809	3.94254	3.68527	4.76316	4.03788	4.28127	6.64117	4.0911	5.43365	4.97625	1.47945	0.297303
PH01001791G0390	N/A	AT2G05990.1	LOC_Os09g10600.1	Lipid metabolism	Fatty acid biosynthesis	4.92129	9.63266	9.03341	5.99517	4.6777	6.94992	6.36074	8.93306	7.2623	7.12286	23.3102	6.93133	0.297351
PH01001681G0160	N/A	AT5G45130.1	LOC_Os03g46390.1	Transport and catabolism	Endocytosis	12.7714	12.6567	13.5824	13.7091	12.0875	7.39671	7.62317	14.2178	17.0318	19.2201	6.07619	1.80729	0.297438
PH01000017G1940	adapitin protein, putative, expressed	AT5G22770.1	LOC_Os03g02150.2	Transport and catabolism	Endocytosis	7.96107	6.49737	3.54576	5.02835	3.95877	4.88755	5.60702	4.04634	3.63537	4.50556	11.1855	3.33016	0.297722
PH01000018G1060	DNA-binding protein-related, putative, expressed	AT1G23750.1	LOC_Os01g55030.1	Replication and repair	DNA replication	10.4853	13.1727	6.80851	8.08496	8.0273	11.9517	13.2466	6.94002	8.85461	9.7448	8.62457	2.56918	0.297891
PH01000081G0150	1,2-dihydroxy-3-keto-5-methylthiopentene dioxygenase protein, putative, expressed	AT4G14716.1	LOC_Os03g06620.1	Amino acid metabolism	Cysteine and methionine metabolism	19.2444	28.0903	20.4261	21.9683	18.8621	31.1425	27.3817	30.138	12.4028	17.8675	5.88503	1.75357	0.297971
PH01000254G0430	lactate/malate dehydrogenase, putative, expressed	AT3G15020.1	LOC_Os05g49880.1	Carbohydrate metabolism	Citrate cycle (TCA cycle)	14.5741	24.0227	18.7258	15.8871	17.3456	18.3284	16.7099	18.4031	14.9812	14.0103	11.7091	3.49232	0.298258
PH01000417G0360	lactate/malate dehydrogenase, putative, expressed	AT5G09660.1	LOC_Os12g43630.2	Carbohydrate metabolism	Citrate cycle (TCA cycle)	51.5818	37.9872	29.6794	32.7021	30.2846	29.5427	25.1325	18.6116	29.2182	31.8677	30.2959	9.04303	0.29849
PH01000853G0290	N/A	AT5G45550.1	LOC_Os03g38020.1	Cell growth and death	Cell cycle	15.7838	17.9946	12.678	12.5975	9.92592	15.4235	13.834	11.9545	15.8093	16.9827	5.54266	1.65472	0.298543
PH01002211G0140	N/A	AT3G04870.1	LOC_Os07g10490.1	Metabolism of terpenoids and polyketides	Carotenoid biosynthesis	6.66158	5.01821	7.71627	8.89579	6.8761	8.37757	7.52315	11.8097	6.28565	8.27134	16.845	5.02947	0.298573
PH01000060G0450	transcription initiation factor IIB, putative, expressed	AT2G21190.1	LOC_Os09g36440.1	Transcription	Basal transcription factors	7.64197	7.37333	4.14251	4.0923	4.45458	7.72221	7.8795	6.35281	4.74783	7.70836	5.82946	1.74184	0.2988
PH01000285G0870	transcription initiation factor, putative, expressed	AT1G03280.1	LOC_Os08g25460.1	Transcription	Basal transcription factors	11.6685	9.66618	6.39672	7.92843	8.65177	13.2913	13.3523	13.1218	16.0102	17.0035	22.5581	6.7508	0.299263
PH01006528G0020	N/A	AT5G56680.1	LOC_Os01g27520.1	Translation	Aminoacyl-tRNA biosynthesis	15.6995	15.3646	10.3735	10.4772	10.7241	16.0919	16.3243	22.025	17.0681	16.771	6.10098	1.82669	0.299408
PH01002792G0200	N/A	AT1G66530.1	LOC_Os05g07030.2	Translation	Aminoacyl-tRNA biosynthesis	4.83758	5.40261	4.66484	4.25408	4.10561	6.64357	6.33696	5.71687	6.61098	9.15528	8.11768	2.43209	0.299603
PH01002533G0110	N/A	AT5G53350.1	LOC_Os02g19150.1	Cell growth and death	Cell cycle - Caulobacter	6.57503	3.77389	5.39728	5.43227	5.45158	5.86353	5.90471	4.62932	4.27473	3.5384	8.88522	2.66435	0.299863
PH01000004G2190	tubulin/FtsZ domain containing protein, putative, expressed	AT3G52750.1	LOC_Os05g37160.1	Cell growth and death	Cell cycle - Caulobacter	3.03395	6.24179	5.57694	4.52242	3.34391	7.29772	6.39114	5.65541	8.35146	5.01186	4.08033	1.22356	0.299868
a. The annotation and data were provided by BambooGDB.
b. The RNA-Seq have been deposited at EMBL under accession ERP001341.
c. N/A represents no available.
